# Supplementary material for: Drug screening approach combines epigenetic sensitization with immunochemotherapy in cancer
Source: Clin Epigenetics. 2019 Dec 11;11:192. doi: 10.1186/s13148-019-0781-3 (PMC6907220; doi:10.1186/s13148-019-0781-3)
Supplement: Supplementary file 2 — Additional file 2: Table S1. Reprogramming scores and compound concentrations. [file 13148_2019_781_MOESM2_ESM.xlsx]

## Sheet: Day 1 - Reprogramming scores
Compounds	Target	Concentration ranges (nM)	Oci-Ly-19	Oci-Ly-3	Riva-I	Su-Dhl-4
AR-42	HDACs	1 - 10000	0	0	0	81.6316
Azacitidine	DNMTs	1 - 10000	0	0	0	0
Belinostat	HDACs	1 - 10000	0	0	0	67.1749
C646	HATs	2.5 - 25000	0	0	0	0
CI994	HDACs	1 - 10000 for Oci-Ly-19 and Riva-I, 0.1 - 1000 for Oci-Ly-3 and Su-Dhl-4	0	0	0	0
CUDC-101	HDACs	1 - 10000	0	0	0	36.3308
CUDC-907	HDACs	1 - 10000	0	0	0	0
Decitabine	DNMTs	1 - 10000	0	0	0	0
Entinostat	HDACs	1 - 10000	0	0	0	0
Epigallocatechin	DNMTs	1 - 10000	0	0	0	47.244
EPZ005687	HMTs	1 - 10000	0	0	0	40.4017
Givinostat	HDACs	1 - 10000	0	0	0	0
GSK343	HMTs	1 - 10000	0	0	0	0
GSK J4 HCl	HDMs	10 - 1e+05	0	0	0	71.2429
I-BET151	BRDs	1 - 10000	0	0	0	0
IOX-1	HDMs	10 - 1e+05	0	0	0	0
JNJ-26481585	HDACs	0.1 - 1000	0	0	0	0
JQ1	BRDs	1 - 10000	0	0	0	0
Lomeguatrib	DNMTs	1 - 10000	0	0	0	0
Mocetinostat	HDACs	1 - 10000	0	0	0	94.6267
OTX015	BRDs	1 - 10000	0	0	0	49.1698
Panobinostat	HDACs	0.1 - 1000	0	0	0	101.237
PCI-24781	HDACs	5 - 50000	0	0	0	0
PCI-34051	HDACs	1 - 10000	0	0	0	0
PFI-1	BRDs	1 - 10000	0	0	0	0
Pinometostat	HMTs	1 - 10000 for Oci-Ly-19 and Riva-I, 0.1 - 1000 for Oci-Ly-3 and Su-Dhl-4	0	0	0	0
Procainamide	DNMTs	1 - 10000	0	0	0	0
Resminostat	HDACs	1 - 10000	0	0	0	52.1887
RG108	DNMTs	20 - 2e+05	0	0	0	0
RGFP966	HDACs	1 - 10000	0	0	0	69.4745
Rocilinostat	HDACs	1 - 10000	0	0	0	53.6287
Romidepsin	HDACs	0.001 - 10 for Oci-Ly-19 and Riva-I, 1 – 10000 for Oci-Ly-3 and Su-Dhl-4	0	0	0	0
SB939	HDACs	1 - 10000	0	0	0	89.4391
SGC-CBP30	BRDs	2.5 - 25000	0	0	0	0
Tazemetostat	HMTs	1 - 10000	0	0	0	0
Thioguanine	DNMTs	1 - 10000	0	0	0	0
Tranylcypromine	HDMs	1 - 10000	0	0	0	0
Tubacin	HDACs	1 - 10000	0	0	0	34.8561
Tubastatin A	HDACs	1 - 10000	0	0	0	0
UNC0638	HMTs	1 - 10000	0	0	0	0
UNC0642	HMTs	1 - 10000	0	0	0	0
UNC1215	BRDs	3 - 30000	0	0	0	0
Valproic acid	HDACs	100 - 1e+06	0	0	0	0
Vorinostat	HDACs	1 - 10000	0	0	0	0

## Sheet: Day 3 - Reprogramming scores
Compounds	Target	Concentration ranges (nM)	Oci-Ly-19	Oci-Ly-3	Riva-I	Su-Dhl-4
AR-42	HDACs	1 - 10000	0	0	0	0
Azacitidine	DNMTs	1 - 10000	0	0	0	0
Belinostat	HDACs	1 - 10000	31.2178	0	31.6212	32.1074
C646	HATs	2.5 - 25000	0	0	0	0
CI994	HDACs	1 - 10000 for Oci-Ly-19 and Riva-I, 0.1 - 1000 for Oci-Ly-3 and Su-Dhl-4	31.6069	0	36.662	0
CUDC-101	HDACs	1 - 10000	0	0	0	0
CUDC-907	HDACs	1 - 10000	0	0	0	0
Decitabine	DNMTs	1 - 10000	0	0	32.4893	0
Entinostat	HDACs	1 - 10000	0	0	0	0
Epigallocatechin	DNMTs	1 - 10000	0	0	0	0
EPZ005687	HMTs	1 - 10000	0	0	0	0
Givinostat	HDACs	1 - 10000	0	0	0	0
GSK343	HMTs	1 - 10000	0	0	0	0
GSK J4 HCl	HDMs	10 - 1e+05	0	0	0	0
I-BET151	BRDs	1 - 10000	0	0	0	0
IOX-1	HDMs	10 - 1e+05	0	0	0	0
JNJ-26481585	HDACs	0.1 - 1000	31.7954	0	0	0
JQ1	BRDs	1 - 10000	0	0	0	0
Lomeguatrib	DNMTs	1 - 10000	0	0	0	0
Mocetinostat	HDACs	1 - 10000	0	0	0	0
OTX015	BRDs	1 - 10000	0	0	0	0
Panobinostat	HDACs	0.1 - 1000	27.0702	0	34.4953	0
PCI-24781	HDACs	5 - 50000	0	0	0	0
PCI-34051	HDACs	1 - 10000	0	0	0	0
PFI-1	BRDs	1 - 10000	0	0	0	0
Pinometostat	HMTs	1 - 10000 for Oci-Ly-19 and Riva-I, 0.1 - 1000 for Oci-Ly-3 and Su-Dhl-4	0	0	0	0
Procainamide	DNMTs	1 - 10000	0	0	0	0
Resminostat	HDACs	1 - 10000	0	0	0	0
RG108	DNMTs	20 - 2e+05	0	0	0	0
RGFP966	HDACs	1 - 10000	30.6718	0	0	40.6247
Rocilinostat	HDACs	1 - 10000	0	0	0	0
Romidepsin	HDACs	0.001 - 10 for Oci-Ly-19 and Riva-I, 1 – 10000 for Oci-Ly-3 and Su-Dhl-4	0	0	0	0
SB939	HDACs	1 - 10000	0	0	0	0
SGC-CBP30	BRDs	2.5 - 25000	0	0	0	0
Tazemetostat	HMTs	1 - 10000	0	0	0	0
Thioguanine	DNMTs	1 - 10000	32.1209	0	0	0
Tranylcypromine	HDMs	1 - 10000	38.0011	0	0	0
Tubacin	HDACs	1 - 10000	0	0	0	0
Tubastatin A	HDACs	1 - 10000	0	0	0	0
UNC0638	HMTs	1 - 10000	0	0	0	0
UNC0642	HMTs	1 - 10000	0	0	0	0
UNC1215	BRDs	3 - 30000	0	0	0	0
Valproic acid	HDACs	100 - 1e+06	0	0	0	0
Vorinostat	HDACs	1 - 10000	0	0	0	0

## Sheet: Day 9 - Reprogramming scores
Compounds	Target	Concentration ranges (nM)	Oci-Ly-19	Oci-Ly-3	Riva-I	Su-Dhl-4
A-366	HMTs	0.5 - 5000	0	0	0	0
AR-42	HDACs	1 - 10000	0	30.015	0	0
Azacitidine	DNMTs	1 - 10000	0	0	0	0
BAZ2- ICR	BRDs	1 - 10000	0	0	0	0
Belinostat	HDACs	1 - 10000	33.7826	52.3407	37.3394	34.3829
C646	HATs	2.5 - 25000	0	0	0	0
CI994	HDACs	1 - 10000	0	0	0	39.3905
CUDC-101	HDACs	1 - 10000	30.0573	0	0	0
CUDC-907	HDACs	1 - 10000	0	0	0	0
Decitabine	DNMTs	1 - 10000	0	36.5298	0	0
Entinostat	HDACs	1 - 10000	49.2817	101.055	0	51.5923
Epigallocatechin	DNMTs	1 - 10000	0	0	0	0
EPZ005687	HMTs	1 - 10000	0	0	0	0
Givinostat	HDACs	1 - 10000	0	70.1294	0	0
GSK2801	BRDs	0.5 - 5000	0	0	0	0
GSK343	HMTs	1 - 10000	0	38.2308	0	0
GSK591	HMTs	0.5 - 5000	0	45.8159	44.4545	0
GSK J4 HCl	HDMs	10 - 1e+05	0	0	0	31.269
I-BET151	BRDs	1 - 10000	62.1602	63.5329	63.4085	0
IOX-1	HDMs	10 - 1e+05	0	0	0	0
JNJ-26481585	HDACs	0.1 - 1000	0	0	0	36.8297
JQ1	BRDs	1 - 10000	43.6345	0	0	0
LLY-507	HMTs	0.5 - 5000	0	0	0	0
Lomeguatrib	DNMTs	1 - 10000	0	0	0	0
LP-99	BRDs	1 - 10000	0	0	0	0
Mocetinostat	HDACs	1 - 10000	0	0	0	0
MS023	HMTs	0.5 - 5000	0	0	0	0
MS049	HMTs	0.5 - 5000	0	0	0	30.1941
NI-57	BRDs	1 - 10000	0	0	0	0
NVS-1	BRDs	1 - 10000	0	33.8841	0	0
OF-1	BRDs	1 - 10000	0	49.9634	0	0
OTX015	BRDs	1 - 10000	78.4019	0	0	0
Panobinostat	HDACs	0.1 - 1000	0	0	0	46.0862
PCI-24781	HDACs	5 - 50000	0	0	0	33.6861
PCI-34051	HDACs	1 - 10000	0	0	0	35.5301
PFI-1	BRDs	1 - 10000	81.1741	0	37.4031	0
PFI-4	BRDs	1 - 10000	0	0	0	0
Pinometostat	HMTs	1 - 10000	0	51.9885	0	0
Procainamide	DNMTs	1 - 10000	0	0	0	0
Resminostat	HDACs	1 - 10000	0	93.1964	0	32.6291
RG108	DNMTs	20 - 2e+05	0	0	0	0
RGFP966	HDACs	1 - 10000	0	39.5441	0	0
Rocilinostat	HDACs	1 - 10000	0	0	0	0
Romidepsin	HDACs	0.001 - 10	0	38.5942	0	0
(R)-PFI-2	HMTs	0.5 - 5000	29.7804	43.16	36.1531	0
SB939	HDACs	1 - 10000	0	48.1825	0	0
SGC0946	HMTs	0.5 - 5000	0	32.4437	0	0
SGC707	HMTs	0.5 - 5000	0	0	0	0
SGC-CBP30	BRDs	2.5 - 25000	0	0	0	0
Tazemetostat	HMTs	1 - 10000	0	62.6357	0	19.7679
Thioguanine	DNMTs	1 - 10000	33.2402	0	0	0
Tranylcypromine	HDMs	1 - 10000	0	0	0	0
Tubacin	HDACs	1 - 10000	0	0	0	0
Tubastatin A	HDACs	1 - 10000	80.4508	57.333	0	0
UNC0638	HMTs	1 - 10000	0	0	0	0
UNC0642	HMTs	1 - 10000	0	0	0	0
UNC1215	BRDs	3 - 30000	0	0	0	0
UNC1999	HMTs	0.5 - 5000	0	32.4409	0	0
Valproic acid	HDACs	100 - 1e+06	58.6817	37.3574	49.2129	30.157
Vorinostat	HDACs	1 - 10000	83.0154	31.9574	0	0

## Sheet: Synergy assay - Pretreatmet concentrations
Compounds	Target	Concentration ranges (nM)
Belinostat	HDACs	1 - 10000
Entinostat	HDACs	1 - 10000
Givinostat	HDACs	1 - 10000
I-BET151	BRDs	1 - 10000
OTX015	BRDs	1 - 10000
Pinometostat	HMTs	1 - 10000
Resminostat	HDACs	1 - 10000
SGC0946	HMTs	0.5 – 5000
Tazemetostat	HMTs	1 - 10000
Vorinostat	HDACs	1 - 10000

## Sheet: CD20-transport modulators - Reprogramming Scores
Pretreatment time	Compounds	Target	Concentration ranges (nM)	Oci-Ly-19	Oci-Ly-3	Riva-I	Su-Dhl-4
1 day	Rifampicin	CD20 transport	1 - 10000	0	0	0	0
1 day	Suramin	CD20 transport	10 - 1e+05	0	0	0	97.2986
3 days	Rifampicin	CD20 transport	1 - 10000	0	0	0	0
3 days	Suramin	CD20 transport	10 - 1e+05	0	0	55.0876	0
9 days	Rifampicin	CD20 transport	1 - 10000	31.5523	0	0	0
9 days	Suramin	CD20 transport	10 - 1e+05	0	33.9322	64.9382	0

## Sheet: Doxorubicin concentrations
Experiment	Oci-Ly-19	Oci-Ly-3	Riva-I	Su-Dhl-4
Day 1	100 nM	100 nM	100 nM	100 nM
Day 3	100 nM	100 nM	100 nM	100 nM
Day 9	10 nM	10 nM	1000 nM	10 nM
Synergy	0.6 – 375 (nM)	0.6 – 375 (nM)	60 – 37500 (nM)	0.6 – 375 (nM)

## Sheet: Rituximab concentrations
Experiment	Oci-Ly-19	Oci-Ly-3	Riva-I	Su-Dhl-4
Day 1	100 (ng/ml)	10000 (ng/ml)	100 (ng/ml)	10000 (ng/ml)
Day 3	100 (ng/ml)	10000 (ng/ml)	100 (ng/ml)	10000 (ng/ml)
Day 9	100 (ng/ml)	100 (ng/ml)	1000 (ng/ml)	100 (ng/ml)
Synergy	60 – 37500 (ng/ml)	60 – 37500 (ng/ml)	600 – 375000 (ng/ml)	60 – 37500 (ng/ml)
