# Supplementary material for: Drug screening approach combines epigenetic sensitization with immunochemotherapy in cancer
Source: Clin Epigenetics. 2019 Dec 11;11:192. doi: 10.1186/s13148-019-0781-3 (PMC6907220; doi:10.1186/s13148-019-0781-3)
Supplement: Supplementary file 3 — Additional file 3: Table S2. EnrichR DEGs pathway analysis results. [file 13148_2019_781_MOESM3_ESM.xlsx]

## Sheet: README
Explanation of columns found in the following sheets
Term	Name and ID of the pathway
Overlap	Number of DEGs found in that pathway / Total number of genes belonging to the pathway
P.value	P-value obtained from enrichR analysis
Adjusted.P.value	Adjusted p-value obtained from enrichR analysis
Genes	DEGs belonging to the pathway
PathwayDB	Pathway database

## Sheet: O19_Vorinostat_Unique
Term	Overlap	P.value	Adjusted.P.value	Genes	PathwayDB
Allograft rejection_Homo sapiens_hsa05330	8/38	0.00041625	0.0765783	CD86;HLA-DRB5;CD40;HLA-B;HLA-C;HLA-A;HLA-DQA2;HLA-DPA1	KEGG_2016
Graft-versus-host disease_Homo sapiens_hsa05332	8/41	0.000714369	0.0765783	CD86;HLA-DRB5;IL1B;HLA-B;HLA-C;HLA-A;HLA-DQA2;HLA-DPA1	KEGG_2016
Type I diabetes mellitus_Homo sapiens_hsa04940	8/43	0.000994524	0.0765783	CD86;HLA-DRB5;IL1B;HLA-B;HLA-C;HLA-A;HLA-DQA2;HLA-DPA1	KEGG_2016
Viral myocarditis_Homo sapiens_hsa05416	9/59	0.00212599	0.0982209	CD86;CD40;HLA-DRB5;HLA-B;RAC2;HLA-C;HLA-A;HLA-DQA2;HLA-DPA1	KEGG_2016
Cell adhesion molecules (CAMs)_Homo sapiens_hsa04514	16/142	0.00157371	0.0908817	CD86;HLA-DRB5;CD40;NLGN4X;SELPLG;CADM1;HLA-B;ICAM2;HLA-C;HLA-A;MAG;HLA-DQA2;NEO1;PVRL1;CD276;HLA-DPA1	KEGG_2016
Autoimmune thyroid disease_Homo sapiens_hsa05320	8/53	0.00395582	0.152299	CD86;CD40;HLA-DRB5;HLA-B;HLA-C;HLA-A;HLA-DQA2;HLA-DPA1	KEGG_2016
Intestinal immune network for IgA production_Homo sapiens_hsa04672	7/48	0.00830612	0.265942	CD86;IL15RA;HLA-DRB5;CD40;TNFRSF13B;HLA-DQA2;HLA-DPA1	KEGG_2016
Adherens junction_Homo sapiens_hsa04520	9/74	0.00978032	0.265942	SRC;PARD3;LEF1;ERBB2;TCF7;RAC2;LMO7;PTPN6;PVRL1	KEGG_2016
Arginine and proline metabolism_Homo sapiens_hsa00330	7/50	0.0103614	0.265942	ARG2;GATM;ALDH2;SMOX;CARNS1;CKB;ALDH7A1	KEGG_2016
Systemic lupus erythematosus_Homo sapiens_hsa05322	13/135	0.0149521	0.345394	CD86;HLA-DRB5;CD40;HIST1H2AI;HIST1H2BJ;HIST1H2AH;HIST1H2BK;HIST2H4A;HIST1H2BH;HIST1H4C;HLA-DQA2;HIST1H2AC;HLA-DPA1	KEGG_2016
Natural killer cell mediated cytotoxicity_Homo sapiens_hsa04650	12/135	0.0328082	0.60352	TYROBP;HLA-B;ICAM2;RAC2;HLA-C;NFATC2;PTPN6;LCP2;CD48;HLA-A;ULBP3;TNFRSF10D	KEGG_2016
Transcriptional misregulation in cancer_Homo sapiens_hsa05202	15/180	0.0308388	0.60352	CD86;CD40;HPGD;JUP;PDGFA;SIX1;PTK2;BAIAP3;HOXA10;LYL1;WT1;NFKBIZ;REL;RARA;BIRC3	KEGG_2016
Focal adhesion_Homo sapiens_hsa04510	16/202	0.0393945	0.65001	SRC;LAMA3;PDGFA;PTK2;COL1A1;RAP1B;MYL5;PARVG;COL6A2;ERBB2;RAC2;PAK6;COL9A3;COL9A2;PAK4;BIRC3	KEGG_2016
Antigen processing and presentation_Homo sapiens_hsa04612	8/77	0.0339643	0.60352	CD74;CIITA;HLA-DRB5;HLA-B;HLA-C;HLA-A;HLA-DQA2;HLA-DPA1	KEGG_2016
Axon guidance_Homo sapiens_hsa04360	11/127	0.0466568	0.673607	ROBO2;NRP1;EFNA3;RGS3;FES;RAC2;PAK6;PLXNA1;NFATC2;PTK2;PAK4	KEGG_2016
Glycine, serine and threonine metabolism_Homo sapiens_hsa00260	5/40	0.044028	0.673607	GATM;CBS;CHDH;SARDH;ALDH7A1	KEGG_2016
Allograft Rejection_Homo sapiens_WP2328	11/78	0.00138428	0.251442	CD86;CD40;HLA-DRB5;COL5A1;IL1B;HLA-B;CXCR5;HLA-C;HLA-A;HLA-DQA2;HLA-DPA1	WikiPathways_2016
Hematopoietic Stem Cell Differentiation_Homo sapiens_WP2849	8/47	0.00181546	0.251442	KCNH2;GP9;LYL1;IL1B;MXI1;NFATC2;IKZF1;CBFA2T3	WikiPathways_2016
Focal Adhesion_Homo sapiens_WP306	16/191	0.0252722	1	BLK;SRC;LAMA3;PDGFA;PTK2;RHOB;COL1A1;RAP1B;COL3A1;COL5A1;COL6A2;ERBB2;RAC2;PAK6;PAK4;BIRC3	WikiPathways_2016
Type II interferon signaling (IFNG)_Homo sapiens_WP619	5/37	0.0328344	1	HIST2H4A;CIITA;IL1B;HLA-B;IFI6	WikiPathways_2016
CD22 mediated BCR regulation_Homo sapiens_R-HSA-5690714	5/18	0.00138424	0.341479	IGHM;IGKC;IGLC6;IGKV4-1;PTPN6	Reactome_2016
Meiotic synapsis_Homo sapiens_R-HSA-1221632	9/57	0.00166031	0.341479	SYCE2;STAG3;HIST1H2BJ;HIST1H2BK;HIST1H2BH;HIST1H2AC;REC8;SYNE2;SYNE1	Reactome_2016
Semaphorin interactions_Homo sapiens_R-HSA-373755	10/67	0.00145582	0.341479	NRP1;CD72;TYROBP;FES;ERBB2;RAC2;PLXNA1;MYH11;MYH10;RHOB	Reactome_2016
Endosomal/Vacuolar pathway_Homo sapiens_R-HSA-1236977	4/12	0.00204361	0.341479	HLA-H;HLA-B;HLA-C;HLA-A	Reactome_2016
Sema4D induced cell migration and growth-cone collapse_Homo sapiens_R-HSA-416572	5/24	0.00538421	0.51513	ERBB2;RAC2;MYH11;MYH10;RHOB	Reactome_2016
Signal regulatory protein (SIRP) family interactions_Homo sapiens_R-HSA-391160	4/13	0.00283853	0.388405	TYROBP;SRC;PTPN6;PTK2	Reactome_2016
PD-1 signaling_Homo sapiens_R-HSA-389948	5/26	0.00768723	0.528643	HLA-DRB5;TRAC;PTPN6;HLA-DQA2;HLA-DPA1	Reactome_2016
Interferon alpha/beta signaling_Homo sapiens_R-HSA-909733	9/68	0.00564698	0.51513	HLA-H;MX2;IFI6;HLA-B;HLA-C;PTPN6;HLA-A;GBP2;IFIT1	Reactome_2016
Collagen formation_Homo sapiens_R-HSA-1474290	10/85	0.00837072	0.528643	COL1A1;COL3A1;CD151;COL5A1;COL6A2;LAMA3;SERPINH1;COL9A3;COL9A2;PLEC	Reactome_2016
Sema4D in semaphorin signaling_Homo sapiens_R-HSA-400685	5/27	0.00906234	0.531442	ERBB2;RAC2;MYH11;MYH10;RHOB	Reactome_2016
Interferon gamma signaling_Homo sapiens_R-HSA-877300	11/93	0.005603	0.51513	CIITA;HLA-DRB5;HLA-H;CAMK2D;HLA-B;HLA-C;PTPN6;HLA-A;GBP2;HLA-DQA2;HLA-DPA1	Reactome_2016
RHO GTPases activate CIT_Homo sapiens_R-HSA-5625900	4/16	0.00642733	0.527684	DLG4;MYH11;MYH10;RHOB	Reactome_2016
Cell-Cell communication_Homo sapiens_R-HSA-1500931	13/131	0.0118406	0.648076	CD151;CADM1;JUP;FBLIM1;SRC;LAMA3;INADL;PTK2;TYROBP;PARD3;PTPN6;PVRL1;PLEC	Reactome_2016
Choline catabolism_Homo sapiens_R-HSA-6798163	3/6	0.00207966	0.341479	CHDH;SARDH;ALDH7A1	Reactome_2016
Assembly of collagen fibrils and other multimeric structures_Homo sapiens_R-HSA-2022090	7/54	0.0155416	0.711636	COL1A1;COL3A1;CD151;COL5A1;COL6A2;LAMA3;PLEC	Reactome_2016
EPHA-mediated growth cone collapse_Homo sapiens_R-HSA-3928663	5/34	0.0236095	0.748058	EFNA3;SRC;MYH11;MYH10;PTK2	Reactome_2016
Signaling by Retinoic Acid_Homo sapiens_R-HSA-5362517	6/42	0.0156023	0.711636	CYP26A1;CPT1A;ALDH1A1;RARA;DHRS3;PDK2	Reactome_2016
Immunoregulatory interactions between a Lymphoid and a non-Lymphoid cell_Homo sapiens_R-HSA-198933	14/157	0.0218211	0.748058	CD96;HLA-H;CD40;TRAC;IGLC6;HLA-B;ICAM2;HLA-C;LILRB1;HLA-A;TYROBP;IGKC;IGKV4-1;ULBP3	Reactome_2016
Meiosis_Homo sapiens_R-HSA-1500620	9/85	0.0227504	0.748058	SYCE2;STAG3;HIST1H2BJ;HIST1H2BK;HIST1H2BH;HIST1H2AC;REC8;SYNE2;SYNE1	Reactome_2016
Translocation of ZAP-70 to Immunological synapse_Homo sapiens_R-HSA-202430	4/21	0.0174161	0.748058	HLA-DRB5;TRAC;HLA-DQA2;HLA-DPA1	Reactome_2016
Costimulation by the CD28 family_Homo sapiens_R-HSA-388841	8/72	0.0238372	0.748058	CD86;HLA-DRB5;SRC;TRAC;THEM4;PTPN6;HLA-DQA2;HLA-DPA1	Reactome_2016
Type I hemidesmosome assembly_Homo sapiens_R-HSA-446107	3/9	0.00782083	0.528643	CD151;LAMA3;PLEC	Reactome_2016
Cell junction organization_Homo sapiens_R-HSA-446728	9/86	0.0243495	0.748058	CD151;JUP;CADM1;FBLIM1;PARD3;LAMA3;INADL;PVRL1;PLEC	Reactome_2016
RHO GTPases activate PKNs_Homo sapiens_R-HSA-5625740	7/60	0.0264051	0.748058	HIST1H2BJ;HIST1H2BK;MYH11;HIST1H2BH;MYH10;HIST1H2AC;RHOB	Reactome_2016
Antigen activates B Cell Receptor (BCR) leading to generation of second messengers_Homo sapiens_R-HSA-983695	6/47	0.0260363	0.748058	BLK;IGHM;IGKC;IGLC6;IGKV4-1;PTPN6	Reactome_2016
Generation of second messenger molecules_Homo sapiens_R-HSA-202433	5/35	0.0264712	0.748058	HLA-DRB5;TRAC;LCP2;HLA-DQA2;HLA-DPA1	Reactome_2016
Collagen biosynthesis and modifying enzymes_Homo sapiens_R-HSA-1650814	7/63	0.0334087	0.798816	COL1A1;COL3A1;COL5A1;COL6A2;SERPINH1;COL9A3;COL9A2	Reactome_2016
Phosphorylation of CD3 and TCR zeta chains_Homo sapiens_R-HSA-202427	4/24	0.0275557	0.748058	HLA-DRB5;TRAC;HLA-DQA2;HLA-DPA1	Reactome_2016
Facilitative Na+-independent glucose transporters_Homo sapiens_R-HSA-428790	3/13	0.023012	0.748058	SLC2A3;SLC2A5;SLC2A6	Reactome_2016
Import of palmitoyl-CoA into the mitochondrial matrix_Homo sapiens_R-HSA-200425	3/11	0.0142784	0.711636	CPT1A;PRKAG2;ACACB	Reactome_2016
Antigen Presentation: Folding, assembly and peptide loading of class I MHC_Homo sapiens_R-HSA-983170	4/25	0.0315731	0.798816	HLA-H;HLA-B;HLA-C;HLA-A	Reactome_2016
GRB2:SOS provides linkage to MAPK signaling for Integrins_Homo sapiens_R-HSA-354194	3/15	0.0340543	0.798816	RAP1B;SRC;PTK2	Reactome_2016
p130Cas linkage to MAPK signaling for integrins_Homo sapiens_R-HSA-372708	3/15	0.0340543	0.798816	RAP1B;SRC;PTK2	Reactome_2016
Sema3A PAK dependent Axon repulsion_Homo sapiens_R-HSA-399954	3/16	0.0404297	0.89467	NRP1;FES;PLXNA1	Reactome_2016
SEMA3A-Plexin repulsion signaling by inhibiting Integrin adhesion_Homo sapiens_R-HSA-399955	3/14	0.0282458	0.748058	NRP1;FES;PLXNA1	Reactome_2016
RHO GTPases Activate ROCKs_Homo sapiens_R-HSA-5627117	3/17	0.0473608	0.948372	MYH11;MYH10;RHOB	Reactome_2016
CRMPs in Sema3A signaling_Homo sapiens_R-HSA-399956	3/16	0.0404297	0.89467	NRP1;FES;PLXNA1	Reactome_2016
TNF receptor superfamily (TNFSF) members mediating non-canonical NF-kB pathway_Homo sapiens_R-HSA-5676594	3/17	0.0473608	0.948372	CD40;TNFRSF11A;BIRC3	Reactome_2016

## Sheet: O19_Vorinostat
Term	Overlap	P.value	Adjusted.P.value	Genes	PathwayDB
Type I diabetes mellitus_Homo sapiens_hsa04940	20/43	1.09849e-12	2.76818e-10	CD86;HLA-DRB5;HLA-B;ICA1;HLA-C;HLA-A;HLA-F;TNF;HLA-E;HLA-DMA;IL1B;LTA;HLA-DPB1;HLA-DRA;HLA-DOA;HLA-DQA2;HLA-DRB1;HLA-DQA1;HLA-DQB1;HLA-DPA1	KEGG_2016
Allograft rejection_Homo sapiens_hsa05330	18/38	1.01536e-11	1.27936e-09	CD86;HLA-DRB5;CD40;HLA-B;HLA-C;HLA-A;HLA-F;TNF;HLA-E;HLA-DMA;HLA-DPB1;HLA-DRA;HLA-DOA;HLA-DQA2;HLA-DRB1;HLA-DQA1;HLA-DQB1;HLA-DPA1	KEGG_2016
Graft-versus-host disease_Homo sapiens_hsa05332	18/41	5.00519e-11	4.20436e-09	CD86;HLA-DRB5;HLA-B;HLA-C;HLA-A;HLA-F;TNF;HLA-E;HLA-DMA;IL1B;HLA-DPB1;HLA-DRA;HLA-DOA;HLA-DQA2;HLA-DRB1;HLA-DQA1;HLA-DQB1;HLA-DPA1	KEGG_2016
Viral myocarditis_Homo sapiens_hsa05416	21/59	1.47671e-10	9.30328e-09	CD86;CD40;HLA-DRB5;ITGB2;HLA-B;HLA-C;HLA-A;HLA-F;HLA-E;ICAM1;HLA-DMA;HLA-DPB1;RAC2;HLA-DRA;DMD;HLA-DOA;HLA-DQA2;HLA-DQA1;HLA-DRB1;HLA-DQB1;HLA-DPA1	KEGG_2016
Rheumatoid arthritis_Homo sapiens_hsa05323	24/90	5.94338e-09	2.99546e-07	CD86;HLA-DRB5;ATP6V1G2;CCL3L1;MMP1;ITGB2;TNFRSF11A;TNF;ICAM1;HLA-DMA;IL23A;IL1B;CTSK;CCL5;HLA-DPB1;CCL3;HLA-DRA;ACP5;HLA-DOA;HLA-DQA2;HLA-DQA1;HLA-DRB1;HLA-DQB1;HLA-DPA1	KEGG_2016
Autoimmune thyroid disease_Homo sapiens_hsa05320	17/53	4.97421e-08	2.08917e-06	CD86;CD40;HLA-DRB5;HLA-B;HLA-C;HLA-A;HLA-F;HLA-E;HLA-DMA;HLA-DPB1;HLA-DRA;HLA-DOA;HLA-DQA2;HLA-DQA1;HLA-DRB1;HLA-DQB1;HLA-DPA1	KEGG_2016
Intestinal immune network for IgA production_Homo sapiens_hsa04672	16/48	6.67008e-08	2.40123e-06	CD86;IL15RA;HLA-DRB5;CD40;TNFRSF13B;HLA-DMA;HLA-DPB1;HLA-DRA;TNFRSF17;HLA-DOA;HLA-DQA2;HLA-DRB1;HLA-DQA1;CCR10;HLA-DQB1;HLA-DPA1	KEGG_2016
Cell adhesion molecules (CAMs)_Homo sapiens_hsa04514	29/142	1.09326e-07	3.44376e-06	CD86;CD40;SELPLG;ITGB2;ICAM2;ICAM1;HLA-DMA;HLA-DOA;HLA-DQA2;NEO1;HLA-DQA1;CD276;HLA-DPA1;NTNG2;HLA-DRB5;NLGN4X;CADM1;HLA-B;HLA-C;HLA-A;HLA-F;HLA-E;MAG;HLA-DPB1;HLA-DRA;PDCD1;PVRL1;HLA-DRB1;HLA-DQB1	KEGG_2016
Antigen processing and presentation_Homo sapiens_hsa04612	18/77	3.72003e-06	9.37447e-05	CD74;CIITA;HLA-DRB5;HLA-B;HLA-C;HLA-A;HLA-F;TNF;HLA-E;HLA-DMA;HLA-DPB1;HLA-DRA;HLA-DOA;HLA-DQA2;HLA-DQA1;HLA-DRB1;HLA-DQB1;HLA-DPA1	KEGG_2016
Asthma_Homo sapiens_hsa05310	12/31	4.60414e-07	1.28916e-05	HLA-DRB5;CD40;HLA-DMA;HLA-DPB1;HLA-DRA;HLA-DOA;TNF;HLA-DQA2;HLA-DRB1;HLA-DQA1;HLA-DQB1;HLA-DPA1	KEGG_2016
Staphylococcus aureus infection_Homo sapiens_hsa05150	14/56	1.94772e-05	0.000446204	HLA-DRB5;SELPLG;ITGB2;ICAM1;HLA-DMA;C3AR1;HLA-DPB1;HLA-DRA;HLA-DOA;HLA-DQA2;HLA-DQA1;HLA-DRB1;HLA-DQB1;HLA-DPA1	KEGG_2016
Inflammatory bowel disease (IBD)_Homo sapiens_hsa05321	14/65	0.000114048	0.00224658	HLA-DRB5;IFNGR1;TNF;HLA-DMA;IL23A;IL1B;HLA-DPB1;HLA-DRA;HLA-DOA;HLA-DQA2;HLA-DQA1;HLA-DRB1;HLA-DQB1;HLA-DPA1	KEGG_2016
Leishmaniasis_Homo sapiens_hsa05140	15/73	0.000115895	0.00224658	HLA-DRB5;IFNGR1;ITGB2;TNF;HLA-DMA;IL1B;HLA-DPB1;HLA-DRA;PTPN6;HLA-DOA;HLA-DQA2;HLA-DQA1;HLA-DRB1;HLA-DQB1;HLA-DPA1	KEGG_2016
HTLV-I infection_Homo sapiens_hsa05166	33/258	0.000456536	0.00766981	NRP1;CD40;ITGB2;PDGFA;TNF;ICAM1;HLA-DMA;MYBL2;HLA-DOA;HLA-DQA2;HLA-DQA1;WNT3;HLA-DPA1;EGR1;IL15RA;EGR2;HLA-DRB5;WNT10A;WNT5B;CDKN2A;FZD6;HLA-B;HLA-C;NFATC2;RRAS2;HLA-A;HLA-F;HLA-E;HLA-DPB1;LTA;HLA-DRA;HLA-DRB1;HLA-DQB1	KEGG_2016
Systemic lupus erythematosus_Homo sapiens_hsa05322	21/135	0.00037728	0.00679105	CD86;HLA-DRB5;CD40;HIST1H2AI;HIST1H2BJ;HIST1H2AH;HIST1H2BK;TNF;HIST2H4A;HLA-DMA;HLA-DPB1;HLA-DRA;HIST1H2BH;HIST1H4C;HLA-DOA;HLA-DQA2;HIST1H2AC;HLA-DRB1;HLA-DQA1;HLA-DQB1;HLA-DPA1	KEGG_2016
Cytokine-cytokine receptor interaction_Homo sapiens_hsa04060	32/265	0.00146208	0.0216732	CD40;TNFRSF13B;CCL3L1;CCL4L2;IL24;CXCR5;PDGFA;CSF2RB;TNFRSF11A;PRL;TNF;CCL5;CCL4;CCL3;TNFRSF17;CCL17;IL6R;CCR10;IL13RA1;IL15RA;CCL22;IFNGR1;CD70;TNFRSF18;TNFRSF10D;CXCL10;IL23A;IL1B;LTA;TNFSF9;TNFSF8;TNFRSF21	KEGG_2016
Phagosome_Homo sapiens_hsa04145	22/154	0.000911976	0.0143636	MSR1;HLA-DRB5;ATP6V1G2;ITGB2;HLA-B;HLA-C;HLA-A;HLA-F;THBS1;HLA-E;HLA-DMA;TUBB3;HLA-DPB1;HLA-DRA;CD36;HLA-DOA;RILP;HLA-DQA2;HLA-DRB1;HLA-DQA1;HLA-DQB1;HLA-DPA1	KEGG_2016
Herpes simplex infection_Homo sapiens_hsa05168	24/185	0.00212213	0.0297098	CD74;HLA-DRB5;IFNGR1;HLA-B;HLA-C;HLA-A;HLA-F;IFIT1;TNF;HLA-E;HLA-DMA;IL1B;CCL5;LTA;HLA-DPB1;HLA-DRA;HLA-DOA;HLA-DQA2;PVRL1;HLA-DRB1;IRF9;HLA-DQA1;HLA-DQB1;HLA-DPA1	KEGG_2016
Toxoplasmosis_Homo sapiens_hsa05145	17/118	0.00303525	0.040257	HLA-DRB5;CD40;CIITA;IFNGR1;LAMA3;LY96;TNF;HLA-DMA;HLA-DPB1;HLA-DRA;HLA-DOA;HLA-DQA2;HLA-DRB1;HLA-DQA1;BIRC3;HLA-DQB1;HLA-DPA1	KEGG_2016
Tuberculosis_Homo sapiens_hsa05152	22/178	0.00569722	0.071785	CD74;HLA-DRB5;CIITA;CAMK2D;IFNGR1;SRC;SPHK1;ITGB2;LSP1;TNF;TLR1;HLA-DMA;IL23A;IL1B;HLA-DPB1;HLA-DRA;HLA-DOA;HLA-DQA2;HLA-DRB1;HLA-DQA1;HLA-DQB1;HLA-DPA1	KEGG_2016
Influenza A_Homo sapiens_hsa05164	21/175	0.00943587	0.11323	HLA-DRB5;CIITA;IFNGR1;MX1;TMPRSS4;TNF;TNFRSF10D;ICAM1;CXCL10;HLA-DMA;IL1B;CCL5;HLA-DPB1;HLA-DRA;HLA-DOA;HLA-DQA2;HLA-DRB1;IRF9;HLA-DQA1;HLA-DQB1;HLA-DPA1	KEGG_2016
Natural killer cell mediated cytotoxicity_Homo sapiens_hsa04650	17/135	0.0117032	0.134055	IFNGR1;ITGB2;HLA-B;ICAM2;HLA-C;NFATC2;HLA-A;TNF;TNFRSF10D;HLA-E;ICAM1;TYROBP;RAC2;PTPN6;LCP2;CD48;ULBP3	KEGG_2016
Toll-like receptor signaling pathway_Homo sapiens_hsa04620	13/106	0.0307199	0.297747	CD86;CD40;CCL3L1;CCL4L2;LY96;TNF;TLR1;CXCL10;IL1B;CTSK;CCL5;CCL4;CCL3	KEGG_2016
NF-kappa B signaling pathway_Homo sapiens_hsa04064	12/93	0.0261258	0.274321	CD40;BCL2A1;IL1B;CCL4L2;CCL4;LTA;LY96;TNFRSF11A;TNF;CARD11;BIRC3;ICAM1	KEGG_2016
ECM-receptor interaction_Homo sapiens_hsa04512	11/82	0.0250639	0.274321	COL1A1;GP9;COL1A2;ITGB4;COL6A2;LAMA3;FN1;COL9A3;COL9A2;CD36;THBS1	KEGG_2016
Adherens junction_Homo sapiens_hsa04520	10/74	0.0303701	0.297747	SRC;PARD3;LEF1;ERBB2;TCF7;RAC2;LMO7;PTPN6;PVRL1;FGFR1	KEGG_2016
Hematopoietic cell lineage_Homo sapiens_hsa04640	11/88	0.0395318	0.355786	GP9;HLA-DRB5;CR2;IL1B;HLA-DRA;CD36;CD1C;TNF;IL6R;HLA-DRB1;CD1A	KEGG_2016
Basal cell carcinoma_Homo sapiens_hsa05217	8/55	0.0340958	0.318227	WNT10A;WNT5B;SMO;LEF1;FZD6;TCF7;GLI1;WNT3	KEGG_2016
Malaria_Homo sapiens_hsa05144	7/49	0.0498862	0.419044	CD40;IL1B;ITGB2;CD36;TNF;THBS1;ICAM1	KEGG_2016
Sphingolipid metabolism_Homo sapiens_hsa00600	7/47	0.0410852	0.357016	SMPD3;CERS6;SPHK1;PPAP2B;SMPD1;B4GALT6;SGPP2	KEGG_2016
Allograft Rejection_Homo sapiens_WP2328	21/78	4.37381e-08	1.3865e-05	CD86;CD40;HLA-DRB5;HLA-B;CXCR5;HLA-C;HLA-A;HLA-F;TNF;HLA-E;HLA-DMA;COL5A1;IL1B;HLA-DPB1;HLA-DRA;HLA-DOA;HLA-DQA2;HLA-DQA1;HLA-DRB1;HLA-DQB1;HLA-DPA1	WikiPathways_2016
Type II interferon signaling (IFNG)_Homo sapiens_WP619	11/37	2.61985e-05	0.00415247	HIST2H4A;CXCL10;CIITA;IFNGR1;IRF4;IL1B;HLA-B;IFI6;IRF9;IFIT2;ICAM1	WikiPathways_2016
Inflammatory Response Pathway_Homo sapiens_WP453	7/30	0.00366992	0.166195	COL1A1;CD86;COL3A1;CD40;COL1A2;FN1;THBS1	WikiPathways_2016
Hematopoietic Stem Cell Differentiation_Homo sapiens_WP2849	8/47	0.0142649	0.481244	KCNH2;GP9;LYL1;IL1B;MXI1;NFATC2;IKZF1;CBFA2T3	WikiPathways_2016
Focal Adhesion_Homo sapiens_WP306	21/191	0.0233822	0.615398	BLK;SRC;ITGB4;ITGB2;LAMA3;FN1;PDGFA;THBS1;PTK2;RHOB;COL1A1;RAP1B;COL3A1;COL1A2;COL5A1;COL6A2;ERBB2;RAC2;PAK6;PAK4;BIRC3	WikiPathways_2016
Prostaglandin Synthesis and Regulation_Homo sapiens_WP98	6/30	0.0151812	0.481244	HPGD;ANXA5;TBXAS1;S100A6;PRL;S100A10	WikiPathways_2016
Senescence and Autophagy in Cancer_Homo sapiens_WP615	13/105	0.028696	0.641962	SPARC;IGFBP5;CDKN2A;SRC;IL24;FN1;THBS1;COL1A1;COL3A1;MAP1LC3A;IL1B;CCL3;IL6R	WikiPathways_2016
TGF-beta Receptor Signaling_Homo sapiens_WP560	8/56	0.0374642	0.670835	LEF1;NOG;SMAD9;RUNX3;TNF;SKIL;THBS1;LTBP1	WikiPathways_2016
Cytokines and Inflammatory Response_Homo sapiens_WP530	5/26	0.0303767	0.641962	IL1B;HLA-DRA;PDGFA;TNF;HLA-DRB1	WikiPathways_2016
Overview of nanoparticle effects_Homo sapiens_WP3287	4/19	0.0380916	0.670835	LAMA3;FN1;TNF;PTK2	WikiPathways_2016
Urea cycle and metabolism of amino groups_Homo sapiens_WP497	4/20	0.0450939	0.681717	ARG2;GATM;CKB;ASS1	WikiPathways_2016
Sphingolipid Metabolism_Homo sapiens_WP1422	4/20	0.0450939	0.681717	CERS6;SPHK1;B4GALT6;SGPP2	WikiPathways_2016
Gene regulatory network modelling somitogenesis _Homo sapiens_WP2854	3/11	0.0356585	0.670835	HES7;EPHA4;HES1	WikiPathways_2016
Interferon gamma signaling_Homo sapiens_R-HSA-877300	24/93	1.20386e-08	1.11718e-05	CIITA;HLA-DRB5;HLA-H;CAMK2D;IFNGR1;HLA-B;HLA-C;HLA-A;HLA-F;HLA-E;ICAM1;MT2A;IRF4;TRIM2;HLA-DPB1;HLA-DRA;PTPN6;GBP2;HLA-DQA2;IRF9;HLA-DQA1;HLA-DRB1;HLA-DQB1;HLA-DPA1	Reactome_2016
PD-1 signaling_Homo sapiens_R-HSA-389948	11/26	4.80032e-07	0.000222735	HLA-DRB5;TRAC;HLA-DPB1;HLA-DRA;PTPN6;PDCD1;HLA-DQA2;HLA-DRB1;HLA-DQA1;HLA-DQB1;HLA-DPA1	Reactome_2016
Translocation of ZAP-70 to Immunological synapse_Homo sapiens_R-HSA-202430	9/21	4.77629e-06	0.00147746	HLA-DRB5;TRAC;HLA-DPB1;HLA-DRA;HLA-DQA2;HLA-DQA1;HLA-DRB1;HLA-DPA1;HLA-DQB1	Reactome_2016
Immunoregulatory interactions between a Lymphoid and a non-Lymphoid cell_Homo sapiens_R-HSA-198933	27/157	9.43855e-06	0.00216446	CD40;TRAC;ITGB2;ICAM2;CD1C;CD1A;ICAM1;IGKC;IGLV7-46;IGLV1-44;SLAMF7;SLAMF6;IGLC1;CD96;HLA-H;IGLC6;HLA-B;HLA-C;LILRB1;HLA-A;HLA-F;HLA-E;TYROBP;CLEC2B;IGKV4-1;CLEC2D;ULBP3	Reactome_2016
Phosphorylation of CD3 and TCR zeta chains_Homo sapiens_R-HSA-202427	9/24	1.75775e-05	0.00271866	HLA-DRB5;TRAC;HLA-DPB1;HLA-DRA;HLA-DQA2;HLA-DQA1;HLA-DRB1;HLA-DPA1;HLA-DQB1	Reactome_2016
Interferon Signaling_Homo sapiens_R-HSA-913531	30/196	3.25551e-05	0.00431588	CIITA;CAMK2D;IFI6;IFIT1;IFIT2;ICAM1;MT2A;TRIM2;GBP2;HLA-DQA2;HLA-DQA1;HLA-DPA1;EGR1;HLA-DRB5;HLA-H;IFNGR1;MX2;MX1;HLA-B;HLA-C;HLA-A;HLA-F;HLA-E;IRF4;HLA-DPB1;HLA-DRA;PTPN6;HLA-DRB1;IRF9;HLA-DQB1	Reactome_2016
Interferon alpha/beta signaling_Homo sapiens_R-HSA-909733	16/68	1.1662e-05	0.00216446	EGR1;HLA-H;MX2;MX1;IFI6;HLA-B;HLA-C;HLA-A;HLA-F;IFIT1;HLA-E;IFIT2;IRF4;PTPN6;GBP2;IRF9	Reactome_2016
Generation of second messenger molecules_Homo sapiens_R-HSA-202433	10/35	8.87263e-05	0.00914867	HLA-DRB5;TRAC;HLA-DPB1;HLA-DRA;LCP2;HLA-DQA2;HLA-DRB1;HLA-DQA1;HLA-DQB1;HLA-DPA1	Reactome_2016
Endosomal/Vacuolar pathway_Homo sapiens_R-HSA-1236977	6/12	6.89392e-05	0.00799694	HLA-H;HLA-B;HLA-C;HLA-A;HLA-F;HLA-E	Reactome_2016
CD22 mediated BCR regulation_Homo sapiens_R-HSA-5690714	7/18	0.000119126	0.0110549	IGHM;IGKC;IGLC6;IGKV4-1;IGHD;PTPN6;IGLC1	Reactome_2016
Cytokine Signaling in Immune system_Homo sapiens_R-HSA-1280215	63/620	0.00132777	0.0880124	CIITA;CD40;TNFRSF13B;IL24;PRL;IFIT1;TNF;IL27RA;IFIT2;ICAM1;MT2A;SYNGAP1;TRIM2;IL6R;HLA-DPA1;IL15RA;HLA-H;IFNGR1;TNFRSF18;HLA-B;HLA-C;HLA-A;HLA-F;HLA-E;NRG4;IL23A;IRF4;IL1B;PELI1;LTA;IRF9;HLA-DQB1;BIRC3;CAMK2D;SRC;PELI2;IFI6;PDGFA;CSF2RB;TNFRSF11A;RASGRP4;PSMA8;RAP1B;ERBB2;TNFRSF17;GBP2;HLA-DQA2;HLA-DQA1;EGR1;HLA-DRB5;CD70;MX2;MX1;FN1;DAB2IP;PTK2;DLG4;HLA-DPB1;HLA-DRA;PTPN6;KBTBD7;HLA-DRB1;FGFR1	Reactome_2016
Costimulation by the CD28 family_Homo sapiens_R-HSA-388841	14/72	0.000355136	0.0274638	CD86;HLA-DRB5;SRC;TRAC;HLA-DPB1;HLA-DRA;THEM4;PTPN6;PDCD1;HLA-DQA2;HLA-DQA1;HLA-DRB1;HLA-DQB1;HLA-DPA1	Reactome_2016
MHC class II antigen presentation_Homo sapiens_R-HSA-2132295	16/103	0.00181942	0.112562	CD74;HLA-DRB5;DNM3;HLA-DMA;KIF5C;CTSK;HLA-DPB1;HLA-DRA;AP1S3;HLA-DOA;RILP;HLA-DQA2;HLA-DRB1;HLA-DQA1;HLA-DQB1;HLA-DPA1	Reactome_2016
Assembly of collagen fibrils and other multimeric structures_Homo sapiens_R-HSA-2022090	10/54	0.0034939	0.190726	COL1A1;COL3A1;COL1A2;CD151;COL5A1;ITGB4;COL6A2;LAMA3;PLEC;LOXL2	Reactome_2016
Signal regulatory protein (SIRP) family interactions_Homo sapiens_R-HSA-391160	5/13	0.00125477	0.0880124	TYROBP;SRC;SIRPA;PTPN6;PTK2	Reactome_2016
Collagen formation_Homo sapiens_R-HSA-1474290	13/85	0.00537105	0.262333	CD151;ITGB4;LAMA3;LOXL2;COL1A1;COL3A1;COL1A2;COL5A1;COL6A2;SERPINH1;COL9A3;COL9A2;PLEC	Reactome_2016
Binding and Uptake of Ligands by Scavenger Receptors_Homo sapiens_R-HSA-2173782	12/74	0.0045443	0.234284	COL1A1;MSR1;COL3A1;COL1A2;SPARC;IGKC;IGLV7-46;IGLC6;IGLV1-44;IGKV4-1;IGLC1;CD36	Reactome_2016
Semaphorin interactions_Homo sapiens_R-HSA-373755	11/67	0.00586615	0.268591	NRP1;SEMA7A;CD72;TYROBP;FES;ERBB2;RAC2;PLXNA1;MYH11;MYH10;RHOB	Reactome_2016
Extracellular matrix organization_Homo sapiens_R-HSA-1474244	30/283	0.012847	0.518349	DDR1;SPARC;PTPRS;CD151;ITGB4;ITGB2;LAMA3;ICAM2;PDGFA;LTBP1;THBS1;ICAM1;LOXL2;CTSK;SERPINH1;TIMP2;DMD;MMP1;FN1;DCN;COL1A1;COL3A1;COL1A2;CAPN12;COL5A1;COL6A2;COL9A3;ADAM8;COL9A2;PLEC	Reactome_2016
Adaptive Immune System_Homo sapiens_R-HSA-1280218	68/762	0.0176292	0.564135	CD86;IGHM;CD40;ITGB2;TRAC;ICAM2;SH3RF1;ICAM1;KIF5C;IGLV7-46;CTSK;IGLC1;AP1S3;CD36;HLA-DOA;HLA-DPA1;MYLIP;CD96;HLA-H;HLA-B;HLA-C;HLA-A;HLA-F;HLA-E;DNM3;TYROBP;NRG4;IGKV4-1;IGHD;LCP2;CARD11;HLA-DQB1;BLK;SRC;ASB13;NEDD4L;PDGFA;FOXO4;CD1C;CD1A;PSMA8;RAP1B;HLA-DMA;IGKC;IGLV1-44;ERBB2;THEM4;SLAMF7;SLAMF6;HLA-DQA2;RILP;HLA-DQA1;CD74;HLA-DRB5;SMURF1;IGLC6;LILRB1;CLEC2B;REL;HLA-DPB1;HLA-DRA;PTPN6;PDCD1;AS…	Reactome_2016
Cell surface interactions at the vascular wall_Homo sapiens_R-HSA-202733	14/101	0.00948045	0.399902	CD74;GRB7;SELPLG;MMP1;SRC;ITGB2;FN1;SLC7A11;MAG;PROC;SIRPA;PTPN6;CD48;SLC16A3	Reactome_2016
Antigen Presentation: Folding, assembly and peptide loading of class I MHC_Homo sapiens_R-HSA-983170	6/25	0.00607802	0.268591	HLA-H;HLA-B;HLA-C;HLA-A;HLA-F;HLA-E	Reactome_2016
Choline catabolism_Homo sapiens_R-HSA-6798163	4/6	0.000303269	0.0255849	SLC44A1;CHDH;SARDH;ALDH7A1	Reactome_2016
Chemokine receptors bind chemokines_Homo sapiens_R-HSA-380108	9/56	0.0138849	0.529514	CXCL10;CCL22;CCL3L1;CCL5;CCL4;CXCR5;CCL3;CCL17;CCR10	Reactome_2016
Meiotic synapsis_Homo sapiens_R-HSA-1221632	9/57	0.0155082	0.553523	SYCE2;STAG3;HIST1H2BJ;HIST1H2BK;HIST1H2BH;HIST1H2AC;REC8;SYNE2;SYNE1	Reactome_2016
Antigen activates B Cell Receptor (BCR) leading to generation of second messengers_Homo sapiens_R-HSA-983695	8/47	0.0142649	0.529514	BLK;IGHM;IGKC;IGLC6;IGKV4-1;IGHD;PTPN6;IGLC1	Reactome_2016
Type I hemidesmosome assembly_Homo sapiens_R-HSA-446107	4/9	0.00215194	0.124812	CD151;ITGB4;LAMA3;PLEC	Reactome_2016
EPHA-mediated growth cone collapse_Homo sapiens_R-HSA-3928663	6/34	0.0272203	0.742953	EPHA4;EFNA3;SRC;MYH11;MYH10;PTK2	Reactome_2016
TNFs bind their physiological receptors_Homo sapiens_R-HSA-5669034	5/24	0.0219895	0.637696	TNFRSF13B;CD70;TNFRSF18;LTA;TNFRSF17	Reactome_2016
Sema4D induced cell migration and growth-cone collapse_Homo sapiens_R-HSA-416572	5/24	0.0219895	0.637696	ERBB2;RAC2;MYH11;MYH10;RHOB	Reactome_2016
GRB2:SOS provides linkage to MAPK signaling for Integrins_Homo sapiens_R-HSA-354194	4/15	0.0167021	0.553555	RAP1B;SRC;FN1;PTK2	Reactome_2016
Cell-Cell communication_Homo sapiens_R-HSA-1500931	15/131	0.0367191	0.862171	CD151;CADM1;JUP;FBLIM1;SRC;ITGB4;LAMA3;INADL;PTK2;TYROBP;PARD3;SIRPA;PTPN6;PVRL1;PLEC	Reactome_2016
p130Cas linkage to MAPK signaling for integrins_Homo sapiens_R-HSA-372708	4/15	0.0167021	0.553555	RAP1B;SRC;FN1;PTK2	Reactome_2016
Sema4D in semaphorin signaling_Homo sapiens_R-HSA-400685	5/27	0.0352288	0.862171	ERBB2;RAC2;MYH11;MYH10;RHOB	Reactome_2016
FCGR activation_Homo sapiens_R-HSA-2029481	7/49	0.0498862	1	IGKC;SRC;IGLV7-46;IGLC6;IGLV1-44;IGKV4-1;IGLC1	Reactome_2016
RHO GTPases activate CIT_Homo sapiens_R-HSA-5625900	4/16	0.0210769	0.637696	DLG4;MYH11;MYH10;RHOB	Reactome_2016
TNF receptor superfamily (TNFSF) members mediating non-canonical NF-kB pathway_Homo sapiens_R-HSA-5676594	4/17	0.0260903	0.733691	CD40;LTA;TNFRSF11A;BIRC3	Reactome_2016
Scavenging by Class A Receptors_Homo sapiens_R-HSA-3000480	4/19	0.0380916	0.862171	COL1A1;MSR1;COL3A1;COL1A2	Reactome_2016
Other semaphorin interactions_Homo sapiens_R-HSA-416700	4/19	0.0380916	0.862171	SEMA7A;CD72;TYROBP;PLXNA1	Reactome_2016
IRAK4 deficiency (TLR2/4)_Homo sapiens_R-HSA-5603041	3/11	0.0356585	0.862171	TLR1;LY96;CD36	Reactome_2016
MyD88 deficiency (TLR2/4)_Homo sapiens_R-HSA-5602498	3/11	0.0356585	0.862171	TLR1;LY96;CD36	Reactome_2016
Import of palmitoyl-CoA into the mitochondrial matrix_Homo sapiens_R-HSA-200425	3/11	0.0356585	0.862171	CPT1A;PRKAG2;ACACB	Reactome_2016
P2Y receptors_Homo sapiens_R-HSA-417957	3/12	0.0451611	0.952488	P2RY11;LPAR6;P2RY14	Reactome_2016

## Sheet: RI_Belinostat_Unique
Term	Overlap	P.value	Adjusted.P.value	Genes	PathwayDB
TNF signaling pathway_Homo sapiens_hsa04668	6/110	0.0132212	0.804185	LTA;PIK3R2;TRAF1;FOS;TNF;ICAM1	KEGG_2016
African trypanosomiasis_Homo sapiens_hsa05143	3/35	0.0233444	0.804185	TLR9;TNF;ICAM1	KEGG_2016
AGE-RAGE signaling pathway in diabetic complications_Homo sapiens_hsa04933	5/101	0.0330384	0.804185	PIK3R2;PLCD3;TNF;ICAM1;VEGFA	KEGG_2016
NF-kappa B signaling pathway_Homo sapiens_hsa04064	5/93	0.0242419	0.804185	BCL2A1;LTA;TRAF1;TNF;ICAM1	KEGG_2016
Osteoclast differentiation_Homo sapiens_hsa04380	6/132	0.0294568	0.804185	NCF2;PIK3R2;FOS;TNF;IRF9;SIRPB1	KEGG_2016
Apoptosis_Homo sapiens_hsa04210	6/140	0.037651	0.804185	BCL2A1;PIK3R2;TRAF1;FOS;TNF;TNFRSF10D	KEGG_2016
Biosynthesis of amino acids_Homo sapiens_hsa01230	4/74	0.0415148	0.804185	TKTL1;PSAT1;PYCR1;BCAT1	KEGG_2016
Hypertrophy Model_Homo sapiens_WP516	3/20	0.00493392	0.461322	NR4A3;VEGFA;HBEGF	WikiPathways_2016
RANKL/RANK Signaling Pathway_Homo sapiens_WP2018	4/55	0.0159058	0.616313	PIK3R2;FOS;TRAF1;ICAM1	WikiPathways_2016
Type II interferon signaling (IFNG)_Homo sapiens_WP619	3/37	0.0270136	0.665156	IRF4;IRF9;ICAM1	WikiPathways_2016
Primary Focal Segmental Glomerulosclerosis FSGS_Homo sapiens_WP2572	4/72	0.0381293	0.713018	CDKN1C;KRT8;ITGAV;SYNPO	WikiPathways_2016
Cell surface interactions at the vascular wall_Homo sapiens_R-HSA-202733	5/101	0.0330384	0.999999	CEACAM1;CAV1;PIK3R2;ITGAV;SLC7A11	Reactome_2016

## Sheet: RI_Belinostat
Term	Overlap	P.value	Adjusted.P.value	Genes	PathwayDB
TNF signaling pathway_Homo sapiens_hsa04668	8/110	0.00856606	0.99941	CXCL10;LTA;PIK3R2;TRAF1;FOS;TNF;CX3CL1;ICAM1	KEGG_2016
Cytokine-cytokine receptor interaction_Homo sapiens_hsa04060	12/265	0.0484483	0.99941	CXCL10;CXCL9;CCL22;IL21R;LTA;FLT3LG;CCL17;TNF;CX3CL1;VEGFA;TNFRSF10D;INHBE	KEGG_2016
Biosynthesis of amino acids_Homo sapiens_hsa01230	5/74	0.0452767	0.99941	TKTL1;PSAT1;PYCR1;BCAT1;ASS1	KEGG_2016
Type II interferon signaling (IFNG)_Homo sapiens_WP619	6/37	0.000373746	0.0796078	CXCL10;CXCL9;IRF4;IRF9;IFIT2;ICAM1	WikiPathways_2016
Hypertrophy Model_Homo sapiens_WP516	3/20	0.0147796	0.787012	NR4A3;VEGFA;HBEGF	WikiPathways_2016
Classical antibody-mediated complement activation_Homo sapiens_R-HSA-173623	7/43	0.000118542	0.0253767	IGLV1-40;IGLV5-45;IGLV7-46;IGLV2-23;IGLV1-44;IGLC1;IGLC2	Reactome_2016
Role of phospholipids in phagocytosis_Homo sapiens_R-HSA-2029485	8/60	0.000166914	0.0253767	IGLV1-40;IGLV5-45;IGLV7-46;IGLV2-23;IGLV1-44;PIK3R2;IGLC1;IGLC2	Reactome_2016
FCGR activation_Homo sapiens_R-HSA-2029481	7/49	0.000275833	0.0253767	IGLV1-40;IGLV5-45;IGLV7-46;IGLV2-23;IGLV1-44;IGLC1;IGLC2	Reactome_2016
Creation of C4 and C2 activators_Homo sapiens_R-HSA-166786	7/49	0.000275833	0.0253767	IGLV1-40;IGLV5-45;IGLV7-46;IGLV2-23;IGLV1-44;IGLC1;IGLC2	Reactome_2016
Scavenging of heme from plasma_Homo sapiens_R-HSA-2168880	7/46	0.000183954	0.0253767	IGLV1-40;IGLV5-45;IGLV7-46;IGLV2-23;IGLV1-44;IGLC1;IGLC2	Reactome_2016
Initial triggering of complement_Homo sapiens_R-HSA-166663	7/58	0.000787867	0.0604031	IGLV1-40;IGLV5-45;IGLV7-46;IGLV2-23;IGLV1-44;IGLC1;IGLC2	Reactome_2016
Immunoregulatory interactions between a Lymphoid and a non-Lymphoid cell_Homo sapiens_R-HSA-198933	12/157	0.000933455	0.0613414	IGLV1-40;CLEC2B;IGLV5-45;IGLV7-46;TRAC;IGLV1-44;IGLV2-23;SLAMF7;SLAMF6;IGLC1;IGLC2;ICAM1	Reactome_2016
FCERI mediated Ca+2 mobilization_Homo sapiens_R-HSA-2871809	7/62	0.00117763	0.0677135	IGLV1-40;IGLV5-45;IGLV7-46;IGLV2-23;IGLV1-44;IGLC1;IGLC2	Reactome_2016
Binding and Uptake of Ligands by Scavenger Receptors_Homo sapiens_R-HSA-2173782	7/74	0.00329154	0.168234	IGLV1-40;IGLV5-45;IGLV7-46;IGLV2-23;IGLV1-44;IGLC1;IGLC2	Reactome_2016
Role of LAT2/NTAL/LAB on calcium mobilization_Homo sapiens_R-HSA-2730905	10/162	0.0107508	0.449579	IGLV1-40;IGLV5-45;IGLV7-46;IGLV1-44;IGLV2-23;PIK3R2;IGLC1;FOXO4;IGLC2;HBEGF	Reactome_2016
Complement cascade_Homo sapiens_R-HSA-166658	7/80	0.005081	0.233726	IGLV1-40;IGLV5-45;IGLV7-46;IGLV2-23;IGLV1-44;IGLC1;IGLC2	Reactome_2016
Regulation of actin dynamics for phagocytic cup formation_Homo sapiens_R-HSA-2029482	7/97	0.0140797	0.462618	IGLV1-40;IGLV5-45;IGLV7-46;IGLV1-44;IGLV2-23;IGLC1;IGLC2	Reactome_2016
Fcgamma receptor (FCGR) dependent phagocytosis_Homo sapiens_R-HSA-2029480	8/120	0.0140293	0.462618	IGLV1-40;IGLV5-45;IGLV7-46;IGLV1-44;IGLV2-23;PIK3R2;IGLC1;IGLC2	Reactome_2016
Chemokine receptors bind chemokines_Homo sapiens_R-HSA-380108	5/56	0.0156822	0.480919	CXCL10;CXCL9;CCL22;CCL17;CX3CL1	Reactome_2016
FCERI mediated NF-kB activation_Homo sapiens_R-HSA-2871837	7/111	0.0273348	0.661789	IGLV1-40;IGLV5-45;IGLV7-46;IGLV1-44;IGLV2-23;IGLC1;IGLC2	Reactome_2016
Basigin interactions_Homo sapiens_R-HSA-210991	3/25	0.0270758	0.661789	CAV1;SLC7A11;SLC16A3	Reactome_2016
Keratan sulfate biosynthesis_Homo sapiens_R-HSA-2022854	3/27	0.0331362	0.727727	B3GNT4;SLC35D2;FMOD	Reactome_2016
Interferon alpha/beta signaling_Homo sapiens_R-HSA-909733	5/68	0.0332223	0.727727	EGR1;IRF4;MX1;IRF9;IFIT2	Reactome_2016

## Sheet: S4_Tazemetostat_Unique
Term	Overlap	P.value	Adjusted.P.value	Genes	PathwayDB
Cell cycle_Homo sapiens_hsa04110	18/124	2.12034e-05	0.00517363	CDKN2D;PCNA;CDC6;PKMYT1;CDC25A;CDK6;ORC6;CDC45;TFDP2;ORC1;CCNE2;CCNE1;CHEK1;E2F1;E2F2;MCM4;MCM6;SKP2	KEGG_2016
DNA replication_Homo sapiens_hsa03030	6/36	0.00632652	0.645541	RFC3;PCNA;POLE2;MCM4;MCM6;DNA2	KEGG_2016
Pancreatic cancer_Homo sapiens_hsa05212	8/66	0.0122538	0.645541	CDK6;RAD51;ERBB2;STAT3;E2F1;PIK3R3;E2F2;PIK3R5	KEGG_2016
Non-small cell lung cancer_Homo sapiens_hsa05223	7/56	0.015874	0.645541	CDK6;PRKCB;ERBB2;E2F1;PIK3R3;E2F2;PIK3R5	KEGG_2016
Fanconi anemia pathway_Homo sapiens_hsa03460	7/53	0.0119092	0.645541	RAD51;FANCM;REV1;FANCA;REV3L;FANCB;POLK	KEGG_2016
Lysosome_Homo sapiens_hsa04142	12/123	0.0135857	0.645541	GALC;ASAH1;NPC2;SMPD1;LAPTM5;DNASE2;ARSG;GNS;CTSS;LGMN;CTSB;SUMF1	KEGG_2016
Hepatitis B_Homo sapiens_hsa05161	12/146	0.0441102	0.966918	PCNA;CDK6;CCNE2;CREB3L4;PRKCB;CCNE1;STAT3;E2F1;E2F2;PIK3R3;TIRAP;PIK3R5	KEGG_2016
p53 signaling pathway_Homo sapiens_hsa04115	7/69	0.0438748	0.966918	CDK6;TP53I3;RRM2;CCNE2;CCNE1;CHEK1;SESN2	KEGG_2016
Dorso-ventral axis formation_Homo sapiens_hsa04320	4/27	0.0365755	0.966918	NOTCH2;CPEB1;CPEB2;CPEB4	KEGG_2016
Phenylalanine metabolism_Homo sapiens_hsa00360	3/17	0.0435804	0.966918	ALDH3B2;PAH;ALDH3B1	KEGG_2016
Retinoblastoma (RB) in Cancer_Homo sapiens_WP2446	21/90	8.90748e-10	2.51191e-07	BARD1;CDT1;RFC3;PCNA;RRM2;CDC25A;ANLN;CDK6;CDC45;ORC1;TFDP2;CCNE2;CCNE1;POLE2;CHEK1;HLTF;E2F1;MCM4;E2F2;MCM6;SKP2	WikiPathways_2016
G1 to S cell cycle control_Homo sapiens_WP45	16/68	7.90183e-08	7.42772e-06	CDKN2D;PCNA;CDC25A;CDK6;ORC6;CDC45;ORC1;TFDP2;CCNE2;CREB3L4;CCNE1;POLE2;E2F1;MCM4;E2F2;MCM6	WikiPathways_2016
DNA Replication_Homo sapiens_WP466	12/42	3.43292e-07	1.93616e-05	CDT1;RFC3;PCNA;ORC6;CDC45;ORC1;POLE2;GMNN;MCM4;MCM10;CDC6;MCM6	WikiPathways_2016
Cell Cycle_Homo sapiens_WP179	18/103	1.44289e-06	6.7816e-05	PCNA;MCM10;CDC6;PKMYT1;CDC25A;MPEG1;CDK6;ORC6;CDC45;ORC1;CCNE2;CCNE1;CHEK1;E2F1;E2F2;MCM4;MCM6;SKP2	WikiPathways_2016
DNA Damage Response_Homo sapiens_WP707	7/68	0.0410243	0.998347	CDK6;RAD51;CCNE2;CCNE1;CHEK1;E2F1;CDC25A	WikiPathways_2016
Deregulation of Rab and Rab Effector Genes in Bladder Cancer_Homo sapiens_WP2291	3/16	0.0371596	0.998347	RAB27A;SYTL4;SYTL2	WikiPathways_2016
G1/S-Specific Transcription_Homo sapiens_R-HSA-69205	10/17	7.60601e-10	6.22932e-07	CDT1;PCNA;RRM2;CDC45;ORC1;CCNE1;E2F1;CDC6;FBXO5;CDC25A	Reactome_2016
Mitotic G1-G1/S phases_Homo sapiens_R-HSA-453279	23/136	9.71673e-08	3.979e-05	CDKN2D;CDT1;LIN54;PCNA;RRM2;MCM10;CDC6;PKMYT1;CDC25A;CDK6;ORC6;CDC45;TFDP2;ORC1;CCNE2;CCNE1;POLE2;E2F1;E2F2;MCM4;MCM6;FBXO5;SKP2	Reactome_2016
E2F mediated regulation of DNA replication_Homo sapiens_R-HSA-113510	11/33	1.83656e-07	5.01381e-05	CDT1;RRM2;PCNA;ORC6;CDC45;ORC1;CCNE1;E2F1;CDC6;FBXO5;CDC25A	Reactome_2016
G1/S Transition_Homo sapiens_R-HSA-69206	18/112	4.99384e-06	0.000898508	CDT1;PCNA;RRM2;MCM10;CDC6;PKMYT1;CDC25A;ORC6;CDC45;ORC1;CCNE2;CCNE1;POLE2;E2F1;MCM4;MCM6;FBXO5;SKP2	Reactome_2016
Activation of ATR in response to replication stress_Homo sapiens_R-HSA-176187	10/37	5.74193e-06	0.000898508	RFC3;ORC6;CDC45;ORC1;CHEK1;MCM4;MCM10;CDC6;MCM6;CDC25A	Reactome_2016
Activation of the pre-replicative complex_Homo sapiens_R-HSA-68962	9/30	6.58248e-06	0.000898508	CDT1;ORC6;CDC45;ORC1;POLE2;MCM4;MCM10;CDC6;MCM6	Reactome_2016
S Phase_Homo sapiens_R-HSA-69242	18/124	2.12034e-05	0.0021707	GINS1;CDT1;RFC3;PCNA;CDCA5;ESCO2;CDC6;CDC25A;ORC6;CDC45;ORC1;CCNE2;CCNE1;POLE2;MCM4;DNA2;MCM6;SKP2	Reactome_2016
DNA Replication_Homo sapiens_R-HSA-69306	16/105	3.27081e-05	0.00297644	GINS1;CDT1;RFC3;PCNA;GMNN;MCM10;CDC6;ORC6;CDC45;ORC1;POLE2;E2F1;E2F2;MCM4;DNA2;MCM6	Reactome_2016
G0 and Early G1_Homo sapiens_R-HSA-1538133	8/25	1.27096e-05	0.00148703	LIN54;PCNA;TFDP2;CCNE2;CCNE1;E2F1;CDC6;CDC25A	Reactome_2016
Association of licensing factors with the pre-replicative complex_Homo sapiens_R-HSA-69298	6/15	3.79483e-05	0.00310796	CDT1;ORC1;GMNN;E2F1;E2F2;CDC6	Reactome_2016
DNA Replication Pre-Initiation_Homo sapiens_R-HSA-69002	12/82	0.000452344	0.0264621	CDT1;ORC6;CDC45;ORC1;POLE2;GMNN;E2F1;MCM4;E2F2;MCM10;CDC6;MCM6	Reactome_2016
CDC6 association with the ORC:origin complex_Homo sapiens_R-HSA-68689	5/11	8.48064e-05	0.00631422	ORC6;ORC1;E2F1;E2F2;CDC6	Reactome_2016
M/G1 Transition_Homo sapiens_R-HSA-68874	12/82	0.000452344	0.0264621	CDT1;ORC6;CDC45;ORC1;POLE2;GMNN;E2F1;MCM4;E2F2;MCM10;CDC6;MCM6	Reactome_2016
Cell Cycle Checkpoints_Homo sapiens_R-HSA-69620	19/182	0.00102615	0.0466897	BARD1;RFC3;UBE2E1;MCM10;CDC6;PKMYT1;CDC25A;ORC6;CDC45;ORC1;CCNE2;CCNE1;EXO1;CHEK1;MCM4;DNA2;WHSC1;MCM6;HIST1H2BD	Reactome_2016
DNA strand elongation_Homo sapiens_R-HSA-69190	7/32	0.00061283	0.0334605	GINS1;RFC3;PCNA;CDC45;MCM4;DNA2;MCM6	Reactome_2016
Cell Cycle, Mitotic_Homo sapiens_R-HSA-69278	36/462	0.00235243	0.0819072	LIN54;PCNA;CDCA5;GMNN;MCM10;PKMYT1;ORC6;CDC45;ORC1;HAUS8;PRKAR2B;E2F1;E2F2;FBXO5;SKP2;CDKN2D;GINS1;CDT1;RFC3;RRM2;PRKCB;UBE2E1;CDC6;ESCO2;MASTL;CDC25A;CDK6;TFDP2;CCNE2;CCNE1;GORASP1;POLE2;MCM4;MCM6;DNA2;HIST1H2BD	Reactome_2016
G2/M Checkpoints_Homo sapiens_R-HSA-69481	16/150	0.00198541	0.0782057	BARD1;RFC3;MCM10;CDC6;PKMYT1;CDC25A;ORC6;CDC45;ORC1;EXO1;CHEK1;MCM4;DNA2;WHSC1;MCM6;HIST1H2BD	Reactome_2016
Cell Cycle_Homo sapiens_R-HSA-1640170	42/566	0.00267046	0.0819072	LIN54;PCNA;CDCA5;GMNN;MCM10;PKMYT1;ORC6;CDC45;TERT;ORC1;HAUS8;PRKAR2B;EXO1;CHEK1;E2F1;E2F2;FBXO5;WHSC1;SKP2;BARD1;CDKN2D;GINS1;CDT1;RFC3;RRM2;PRKCB;UBE2E1;CDC6;ESCO2;MASTL;CDC25A;CDK6;RAD51;TFDP2;CCNE2;CCNE1;GORASP1;POLE2;MCM4;MCM6;DNA2;HIST1H2BD	Reactome_2016
Synthesis of DNA_Homo sapiens_R-HSA-69239	12/97	0.00204111	0.0782057	GINS1;CDT1;RFC3;PCNA;ORC6;CDC45;ORC1;POLE2;MCM4;DNA2;CDC6;MCM6	Reactome_2016
HDR through Homologous Recombination (HRR)_Homo sapiens_R-HSA-5685942	10/64	0.000786589	0.0402635	BARD1;RFC3;PCNA;RAD51;EXO1;POLE2;XRCC2;CHEK1;DNA2;POLK	Reactome_2016
Translesion synthesis by POLK_Homo sapiens_R-HSA-5655862	5/17	0.000895874	0.04316	RFC3;PCNA;REV1;REV3L;POLK	Reactome_2016
Trafficking and processing of endosomal TLR_Homo sapiens_R-HSA-1679131	5/13	0.000218231	0.0148943	TLR9;TLR7;CTSS;CTSB;LGMN	Reactome_2016
Regulation of DNA replication_Homo sapiens_R-HSA-69304	10/75	0.00270024	0.0819072	CDT1;ORC6;ORC1;GMNN;E2F1;MCM4;E2F2;MCM10;CDC6;MCM6	Reactome_2016
Presynaptic phase of homologous DNA pairing and strand exchange_Homo sapiens_R-HSA-5693616	7/39	0.00210076	0.0782057	BARD1;RFC3;RAD51;EXO1;XRCC2;CHEK1;DNA2	Reactome_2016
HDR through Homologous Recombination (HR) or Single Strand Annealing (SSA)_Homo sapiens_R-HSA-5693567	13/112	0.00241671	0.0819072	BARD1;TIPIN;RFC3;PCNA;XRCC2;RAD51;EXO1;POLE2;CHEK1;DNA2;WHSC1;POLK;HIST1H2BD	Reactome_2016
Assembly of the pre-replicative complex_Homo sapiens_R-HSA-68867	9/67	0.00412026	0.112483	CDT1;ORC6;ORC1;GMNN;E2F1;MCM4;E2F2;CDC6;MCM6	Reactome_2016
Homologous DNA Pairing and Strand Exchange_Homo sapiens_R-HSA-5693579	7/42	0.00325932	0.0953351	BARD1;RFC3;RAD51;EXO1;XRCC2;CHEK1;DNA2	Reactome_2016
Homology Directed Repair_Homo sapiens_R-HSA-5693538	13/118	0.00382202	0.107939	BARD1;TIPIN;RFC3;PCNA;XRCC2;RAD51;EXO1;POLE2;CHEK1;DNA2;WHSC1;POLK;HIST1H2BD	Reactome_2016
Unwinding of DNA_Homo sapiens_R-HSA-176974	4/12	0.00180727	0.077903	GINS1;CDC45;MCM4;MCM6	Reactome_2016
DNA Damage Bypass_Homo sapiens_R-HSA-73893	7/46	0.00549337	0.145131	RFC3;PCNA;POLE2;REV1;REV3L;POLK;DTL	Reactome_2016
DNA Double-Strand Break Repair_Homo sapiens_R-HSA-5693532	14/145	0.00882608	0.190225	BARD1;TIPIN;RFC3;PCNA;RIF1;XRCC2;RAD51;EXO1;POLE2;CHEK1;DNA2;WHSC1;POLK;HIST1H2BD	Reactome_2016
Translesion synthesis by Y family DNA polymerases bypasses lesions on DNA template_Homo sapiens_R-HSA-110313	6/37	0.00725559	0.169781	RFC3;PCNA;POLE2;REV1;REV3L;POLK	Reactome_2016
Cyclin D associated events in G1_Homo sapiens_R-HSA-69231	6/38	0.0082793	0.183264	CDKN2D;CDK6;TFDP2;E2F1;E2F2;SKP2	Reactome_2016
G1 Phase_Homo sapiens_R-HSA-69236	6/38	0.0082793	0.183264	CDKN2D;CDK6;TFDP2;E2F1;E2F2;SKP2	Reactome_2016
Extension of Telomeres_Homo sapiens_R-HSA-180786	5/28	0.00925191	0.19429	RFC3;PCNA;TERT;POLE2;DNA2	Reactome_2016
DNA Repair_Homo sapiens_R-HSA-73894	22/285	0.0167255	0.305629	BARD1;DCLRE1B;TIPIN;RFC3;PCNA;FANCM;RIF1;XRCC2;REV1;FANCA;FANCB;UNG;RAD51;EXO1;POLE2;CHEK1;REV3L;DNA2;WHSC1;POLK;DTL;HIST1H2BD	Reactome_2016
Resolution of D-loop Structures through Synthesis-Dependent Strand Annealing (SDSA)_Homo sapiens_R-HSA-5693554	5/26	0.0066933	0.166115	BARD1;RAD51;EXO1;XRCC2;DNA2	Reactome_2016
Translesion synthesis by REV1_Homo sapiens_R-HSA-110312	4/16	0.00571336	0.146226	RFC3;PCNA;REV1;REV3L	Reactome_2016
Removal of licensing factors from origins_Homo sapiens_R-HSA-69300	8/72	0.01998	0.33885	CDT1;ORC6;ORC1;GMNN;MCM4;MCM10;CDC6;MCM6	Reactome_2016
Translesion synthesis by POLI_Homo sapiens_R-HSA-5656121	4/17	0.00719566	0.169781	RFC3;PCNA;REV1;REV3L	Reactome_2016
Termination of translesion DNA synthesis_Homo sapiens_R-HSA-5656169	5/30	0.0124141	0.247979	RFC3;PCNA;POLE2;REV1;POLK	Reactome_2016
TP53 Regulates Transcription of Genes Involved in G1 Cell Cycle Arrest_Homo sapiens_R-HSA-6804116	4/13	0.00251352	0.0819072	CCNE2;CCNE1;E2F1;E2F7	Reactome_2016
Sphingolipid metabolism_Homo sapiens_R-HSA-428157	8/74	0.0231897	0.372399	GALC;ALDH3B2;ASAH1;PPM1L;ALDH3B1;SMPD1;ARSG;SUMF1	Reactome_2016
Resolution of D-loop Structures through Holliday Junction Intermediates_Homo sapiens_R-HSA-5693568	5/32	0.0162369	0.305629	BARD1;RAD51;EXO1;XRCC2;DNA2	Reactome_2016
Resolution of D-Loop Structures_Homo sapiens_R-HSA-5693537	5/33	0.018412	0.320839	BARD1;RAD51;EXO1;XRCC2;DNA2	Reactome_2016
Processing of DNA double-strand break ends_Homo sapiens_R-HSA-5693607	8/81	0.037249	0.544766	BARD1;RFC3;TIPIN;EXO1;CHEK1;DNA2;WHSC1;HIST1H2BD	Reactome_2016
Telomere C-strand (Lagging Strand) Synthesis_Homo sapiens_R-HSA-174417	4/22	0.0183455	0.320839	RFC3;PCNA;POLE2;DNA2	Reactome_2016
TP53 Regulates Transcription of Cell Cycle Genes_Homo sapiens_R-HSA-6791312	6/48	0.0247655	0.390056	PCNA;TFDP2;CCNE2;CCNE1;E2F1;E2F7	Reactome_2016
Gap-filling DNA repair synthesis and ligation in GG-NER_Homo sapiens_R-HSA-5696397	4/23	0.0213973	0.350488	RFC3;PCNA;POLE2;POLK	Reactome_2016
HDR through Single Strand Annealing (SSA)_Homo sapiens_R-HSA-5685938	5/37	0.0289964	0.44689	BARD1;RFC3;RAD51;EXO1;DNA2	Reactome_2016
Glycosphingolipid metabolism_Homo sapiens_R-HSA-1660662	5/41	0.0427865	0.584036	GALC;ASAH1;SMPD1;ARSG;SUMF1	Reactome_2016
Pre-NOTCH Transcription and Translation_Homo sapiens_R-HSA-1912408	5/41	0.0427865	0.584036	NOTCH2;TFDP2;AGO2;E2F1;MAML3	Reactome_2016
Recognition of DNA damage by PCNA-containing replication complex_Homo sapiens_R-HSA-110314	4/28	0.0411294	0.580776	RFC3;PCNA;POLE2;DTL	Reactome_2016
Polo-like kinase mediated events_Homo sapiens_R-HSA-156711	3/16	0.0371596	0.544766	LIN54;PKMYT1;CDC25A	Reactome_2016
Uptake and function of anthrax toxins_Homo sapiens_R-HSA-5210891	3/11	0.0130464	0.254405	FURIN;ANTXR2;MAP2K6	Reactome_2016
Endosomal/Vacuolar pathway_Homo sapiens_R-HSA-1236977	3/12	0.0167928	0.305629	HLA-C;CTSS;HLA-E	Reactome_2016
E2F-enabled inhibition of pre-replication complex formation_Homo sapiens_R-HSA-113507	3/10	0.0098296	0.201261	ORC6;ORC1;CDC25A	Reactome_2016

## Sheet: S4_Tazemetostat
Term	Overlap	P.value	Adjusted.P.value	Genes	PathwayDB
Allograft rejection_Homo sapiens_hsa05330	12/38	6.04788e-06	0.00109398	CD40;HLA-DMA;HLA-DMB;HLA-B;HLA-DPB1;HLA-C;HLA-DRA;HLA-A;HLA-DOA;HLA-DOB;HLA-DRB1;HLA-E	KEGG_2016
Viral myocarditis_Homo sapiens_hsa05416	15/59	8.64807e-06	0.00109398	CD40;ITGB2;HLA-B;HLA-C;HLA-A;HLA-E;HLA-DMA;HLA-DMB;SGCA;HLA-DPB1;HLA-DRA;FYN;HLA-DOA;HLA-DOB;HLA-DRB1	KEGG_2016
Type I diabetes mellitus_Homo sapiens_hsa04940	12/43	2.47533e-05	0.00208753	HLA-DMA;HLA-DMB;HLA-B;LTA;HLA-DPB1;HLA-C;HLA-DRA;HLA-A;HLA-DOA;HLA-DOB;HLA-DRB1;HLA-E	KEGG_2016
Graft-versus-host disease_Homo sapiens_hsa05332	11/41	7.9997e-05	0.00505981	HLA-DMA;HLA-DMB;HLA-B;HLA-DPB1;HLA-C;HLA-DRA;HLA-A;HLA-DOA;HLA-DOB;HLA-DRB1;HLA-E	KEGG_2016
Autoimmune thyroid disease_Homo sapiens_hsa05320	12/53	0.000225265	0.00988422	CD40;HLA-DMA;HLA-DMB;HLA-B;HLA-DPB1;HLA-DRA;HLA-C;HLA-A;HLA-DOA;HLA-DOB;HLA-DRB1;HLA-E	KEGG_2016
Antigen processing and presentation_Homo sapiens_hsa04612	15/77	0.000234408	0.00988422	HLA-B;HLA-C;HLA-A;CTSS;HLA-E;HLA-DMA;HLA-DMB;HLA-DPB1;HLA-DRA;HLA-DOA;HLA-DOB;HSPA1B;HLA-DRB1;CTSB;LGMN	KEGG_2016
Cell adhesion molecules (CAMs)_Homo sapiens_hsa04514	21/142	0.000821426	0.0296887	CD40;NLGN4X;SELPLG;ITGB2;HLA-B;HLA-C;HLA-A;F11R;HLA-E;MAG;HLA-DMA;HLA-DMB;HLA-DPB1;HLA-DRA;ESAM;ITGA6;HLA-DOA;HLA-DOB;NEO1;JAM2;HLA-DRB1	KEGG_2016
Inflammatory bowel disease (IBD)_Homo sapiens_hsa05321	12/65	0.00157075	0.0397401	HLA-DMA;IL4R;HLA-DMB;STAT3;IL18;HLA-DPB1;HLA-DRA;IL2RG;HLA-DOA;TLR4;HLA-DOB;HLA-DRB1	KEGG_2016
Staphylococcus aureus infection_Homo sapiens_hsa05150	11/56	0.00144163	0.0397401	HLA-DMA;SELPLG;HLA-DMB;ITGB2;PTAFR;FPR1;HLA-DPB1;HLA-DRA;HLA-DOA;HLA-DOB;HLA-DRB1	KEGG_2016
Lysosome_Homo sapiens_hsa04142	18/123	0.00211109	0.048555	SCARB2;ASAH1;IDUA;GAA;LAPTM5;GNS;CTSS;SUMF1;GALC;NPC2;SMPD1;PSAP;ACP5;DNASE2;ARSG;CTSF;LGMN;CTSB	KEGG_2016
Cell cycle_Homo sapiens_hsa04110	18/124	0.0023128	0.0487616	CDKN2D;PCNA;CDC6;PKMYT1;CDC25A;CDK6;ORC6;CDC45;TFDP2;ORC1;CCNE2;CCNE1;CHEK1;E2F1;E2F2;MCM4;MCM6;SKP2	KEGG_2016
Asthma_Homo sapiens_hsa05310	8/31	0.000998504	0.0315777	CD40;HLA-DMA;HLA-DMB;HLA-DPB1;HLA-DRA;HLA-DOA;HLA-DOB;HLA-DRB1	KEGG_2016
Rheumatoid arthritis_Homo sapiens_hsa05323	14/90	0.003598	0.0700225	CCL3L3;ITGB2;IL18;HLA-DMA;HLA-DMB;HLA-DPB1;CCL3;HLA-DRA;ACP5;LTB;HLA-DOA;TLR4;HLA-DOB;HLA-DRB1	KEGG_2016
Toxoplasmosis_Homo sapiens_hsa05145	16/118	0.0076606	0.129209	CD40;STAT3;PIK3R3;LY96;PIK3R5;HLA-DMA;HLA-DMB;HLA-DPB1;HLA-DRA;ITGA6;HLA-DOA;HLA-DOB;TLR4;HSPA1B;HLA-DRB1;MAP2K6	KEGG_2016
HTLV-I infection_Homo sapiens_hsa05166	28/258	0.0129243	0.192344	CD40;PCNA;ITGB2;PIK3R3;IL2RG;PIK3R5;HLA-DMA;HLA-DMB;TERT;CHEK1;TP53INP1;E2F1;E2F2;HLA-DOA;HLA-DOB;EGR1;FZD3;XBP1;HLA-B;HLA-C;HLA-A;HLA-E;POLE2;HLA-DPB1;LTA;HLA-DRA;TLN2;HLA-DRB1	KEGG_2016
Intestinal immune network for IgA production_Homo sapiens_hsa04672	9/48	0.00527253	0.0952822	CD40;HLA-DMA;HLA-DMB;HLA-DPB1;HLA-DRA;HLA-DOA;HLA-DOB;AICDA;HLA-DRB1	KEGG_2016
Toll-like receptor signaling pathway_Homo sapiens_hsa04620	14/106	0.0150588	0.21166	CD40;CCL4L1;CCL3L3;PIK3R3;LY96;TIRAP;PIK3R5;CCL4;SPP1;TLR9;CCL3;TLR7;TLR4;MAP2K6	KEGG_2016
Fanconi anemia pathway_Homo sapiens_hsa03460	9/53	0.0102126	0.161487	RAD51;FANCM;REV1;FANCA;REV3L;HES1;FANCB;POLK;BRCA2	KEGG_2016
Leishmaniasis_Homo sapiens_hsa05140	10/73	0.0291652	0.36894	HLA-DMA;HLA-DMB;PRKCB;ITGB2;HLA-DPB1;HLA-DRA;HLA-DOA;TLR4;HLA-DOB;HLA-DRB1	KEGG_2016
Insulin resistance_Homo sapiens_hsa04931	13/109	0.0392891	0.424713	CPT1A;PRKCB;PRKCE;GFPT1;STAT3;PRKAG1;PIK3R3;CPT1B;PIK3R5;TBC1D4;CREB3L4;PPARGC1B;CREB5	KEGG_2016
Pancreatic cancer_Homo sapiens_hsa05212	9/66	0.038342	0.424713	CDK6;RAD51;ERBB2;STAT3;E2F1;PIK3R3;E2F2;BRCA2;PIK3R5	KEGG_2016
Hematopoietic cell lineage_Homo sapiens_hsa04640	11/88	0.0413083	0.424713	FCER2;CR2;IL4R;HLA-DRA;FLT3LG;ITGA6;CD59;CD1D;EPOR;HLA-DRB1;CD1A	KEGG_2016
DNA replication_Homo sapiens_hsa03030	6/36	0.0361792	0.424713	RFC3;PCNA;POLE2;MCM4;MCM6;DNA2	KEGG_2016
Phenylalanine metabolism_Homo sapiens_hsa00360	4/17	0.0267125	0.355698	IL4I1;ALDH3B2;PAH;ALDH3B1	KEGG_2016
Retinoblastoma (RB) in Cancer_Homo sapiens_WP2446	21/90	6.87197e-07	0.00022059	BARD1;CDT1;RFC3;PCNA;RRM2;CDC25A;ANLN;CDK6;CDC45;ORC1;TFDP2;CCNE2;CCNE1;POLE2;CHEK1;HLTF;E2F1;MCM4;E2F2;MCM6;SKP2	WikiPathways_2016
G1 to S cell cycle control_Homo sapiens_WP45	16/68	1.27637e-05	0.00102428	CDKN2D;PCNA;CDC25A;CDK6;ORC6;CDC45;ORC1;TFDP2;CCNE2;CREB3L4;CCNE1;POLE2;E2F1;MCM4;E2F2;MCM6	WikiPathways_2016
DNA Replication_Homo sapiens_WP466	12/42	1.90431e-05	0.00122256	CDT1;RFC3;PCNA;ORC6;CDC45;ORC1;POLE2;GMNN;MCM4;MCM10;CDC6;MCM6	WikiPathways_2016
Cell Cycle_Homo sapiens_WP179	18/103	0.000246503	0.0131879	PCNA;MCM10;CDC6;PKMYT1;CDC25A;MPEG1;CDK6;ORC6;CDC45;ORC1;CCNE2;CCNE1;CHEK1;E2F1;E2F2;MCM4;MCM6;SKP2	WikiPathways_2016
Allograft Rejection_Homo sapiens_WP2328	14/78	0.000886141	0.0406359	PECR;CD40;LRRK2;HLA-B;HLA-C;HLA-A;HLA-E;HLA-DMA;HLA-DMB;HLA-DPB1;HLA-DRA;HLA-DOA;HLA-DOB;HLA-DRB1	WikiPathways_2016
Iron metabolism in placenta_Homo sapiens_WP2007	3/12	0.0459912	0.999753	TFR2;ACO1;HAMP	WikiPathways_2016
G1/S-Specific Transcription_Homo sapiens_R-HSA-69205	10/17	3.17595e-08	2.93775e-05	CDT1;PCNA;RRM2;CDC45;ORC1;CCNE1;E2F1;CDC6;FBXO5;CDC25A	Reactome_2016
E2F mediated regulation of DNA replication_Homo sapiens_R-HSA-113510	11/33	8.21239e-06	0.00379823	CDT1;RRM2;PCNA;ORC6;CDC45;ORC1;CCNE1;E2F1;CDC6;FBXO5;CDC25A	Reactome_2016
Mitotic G1-G1/S phases_Homo sapiens_R-HSA-453279	23/136	6.17032e-05	0.0166036	CDKN2D;CDT1;LIN54;PCNA;RRM2;MCM10;CDC6;PKMYT1;CDC25A;CDK6;ORC6;CDC45;TFDP2;ORC1;CCNE2;CCNE1;POLE2;E2F1;E2F2;MCM4;MCM6;FBXO5;SKP2	Reactome_2016
Activation of the pre-replicative complex_Homo sapiens_R-HSA-68962	9/30	0.000139295	0.0242654	CDT1;ORC6;CDC45;ORC1;POLE2;MCM4;MCM10;CDC6;MCM6	Reactome_2016
Endosomal/Vacuolar pathway_Homo sapiens_R-HSA-1236977	6/12	7.17996e-05	0.0166036	HLA-H;HLA-B;HLA-C;HLA-A;CTSS;HLA-E	Reactome_2016
Activation of ATR in response to replication stress_Homo sapiens_R-HSA-176187	10/37	0.000157397	0.0242654	RFC3;ORC6;CDC45;ORC1;CHEK1;MCM4;MCM10;CDC6;MCM6;CDC25A	Reactome_2016
G0 and Early G1_Homo sapiens_R-HSA-1538133	8/25	0.000199024	0.0262996	LIN54;PCNA;TFDP2;CCNE2;CCNE1;E2F1;CDC6;CDC25A	Reactome_2016
G1/S Transition_Homo sapiens_R-HSA-69206	18/112	0.000703297	0.0650549	CDT1;PCNA;RRM2;MCM10;CDC6;PKMYT1;CDC25A;ORC6;CDC45;ORC1;CCNE2;CCNE1;POLE2;E2F1;MCM4;MCM6;FBXO5;SKP2	Reactome_2016
Association of licensing factors with the pre-replicative complex_Homo sapiens_R-HSA-69298	6/15	0.000324237	0.0374899	CDT1;ORC1;GMNN;E2F1;E2F2;CDC6	Reactome_2016
CDC6 association with the ORC:origin complex_Homo sapiens_R-HSA-68689	5/11	0.000523444	0.0537984	ORC6;ORC1;E2F1;E2F2;CDC6	Reactome_2016
DNA Replication_Homo sapiens_R-HSA-69306	16/105	0.00239655	0.158344	GINS1;CDT1;RFC3;PCNA;GMNN;MCM10;CDC6;ORC6;CDC45;ORC1;POLE2;E2F1;E2F2;MCM4;DNA2;MCM6	Reactome_2016
S Phase_Homo sapiens_R-HSA-69242	18/124	0.0023128	0.158344	GINS1;CDT1;RFC3;PCNA;CDCA5;ESCO2;CDC6;CDC25A;ORC6;CDC45;ORC1;CCNE2;CCNE1;POLE2;MCM4;DNA2;MCM6;SKP2	Reactome_2016
Immunoregulatory interactions between a Lymphoid and a non-Lymphoid cell_Homo sapiens_R-HSA-198933	22/157	0.00129551	0.0999306	HLA-H;CD40;TRAC;ITGB2;HLA-B;HLA-C;HLA-A;ICAM5;CD1D;IGLV7-43;LILRA2;IGLV8-61;CD1A;LILRA4;HLA-E;IGLV4-60;IGLV1-40;TREML2;IGLV1-44;SLAMF7;AMICA1;LAIR1	Reactome_2016
Presynaptic phase of homologous DNA pairing and strand exchange_Homo sapiens_R-HSA-5693616	8/39	0.00474567	0.268451	BARD1;RFC3;RAD51;EXO1;XRCC2;CHEK1;DNA2;BRCA2	Reactome_2016
HDR through Homologous Recombination (HRR)_Homo sapiens_R-HSA-5685942	11/64	0.0043288	0.266942	BARD1;RFC3;PCNA;RAD51;EXO1;POLE2;XRCC2;CHEK1;DNA2;POLK;BRCA2	Reactome_2016
DNA strand elongation_Homo sapiens_R-HSA-69190	7/32	0.00559329	0.287433	GINS1;RFC3;PCNA;CDC45;MCM4;DNA2;MCM6	Reactome_2016
Trafficking and processing of endosomal TLR_Homo sapiens_R-HSA-1679131	5/13	0.0012964	0.0999306	TLR9;TLR7;CTSS;CTSB;LGMN	Reactome_2016
Translesion synthesis by POLK_Homo sapiens_R-HSA-5655862	5/17	0.0049337	0.268451	RFC3;PCNA;REV1;REV3L;POLK	Reactome_2016
DNA Replication Pre-Initiation_Homo sapiens_R-HSA-69002	12/82	0.0109255	0.360932	CDT1;ORC6;CDC45;ORC1;POLE2;GMNN;E2F1;MCM4;E2F2;MCM10;CDC6;MCM6	Reactome_2016
M/G1 Transition_Homo sapiens_R-HSA-68874	12/82	0.0109255	0.360932	CDT1;ORC6;CDC45;ORC1;POLE2;GMNN;E2F1;MCM4;E2F2;MCM10;CDC6;MCM6	Reactome_2016
Homologous DNA Pairing and Strand Exchange_Homo sapiens_R-HSA-5693579	8/42	0.00756985	0.297145	BARD1;RFC3;RAD51;EXO1;XRCC2;CHEK1;DNA2;BRCA2	Reactome_2016
Homology Directed Repair_Homo sapiens_R-HSA-5693538	16/118	0.0076606	0.297145	BARD1;POLQ;TIPIN;RFC3;PCNA;XRCC2;HIST1H2BK;BRCA2;RAD51;EXO1;POLE2;CHEK1;DNA2;WHSC1;POLK;HIST1H2BD	Reactome_2016
HDR through Homologous Recombination (HR) or Single Strand Annealing (SSA)_Homo sapiens_R-HSA-5693567	15/112	0.0107429	0.360932	BARD1;TIPIN;RFC3;PCNA;XRCC2;HIST1H2BK;BRCA2;RAD51;EXO1;POLE2;CHEK1;DNA2;WHSC1;POLK;HIST1H2BD	Reactome_2016
Antigen Presentation: Folding, assembly and peptide loading of class I MHC_Homo sapiens_R-HSA-983170	6/25	0.00629418	0.297145	HLA-H;ERAP2;HLA-B;HLA-C;HLA-A;HLA-E	Reactome_2016
Resolution of D-loop Structures through Synthesis-Dependent Strand Annealing (SDSA)_Homo sapiens_R-HSA-5693554	6/26	0.00770971	0.297145	BARD1;RAD51;EXO1;XRCC2;DNA2;BRCA2	Reactome_2016
Cell Cycle Checkpoints_Homo sapiens_R-HSA-69620	20/182	0.0284029	0.656817	BARD1;RFC3;HIST1H2BK;UBE2E1;MCM10;CDC6;PKMYT1;CDC25A;ORC6;CDC45;ORC1;CCNE2;CCNE1;EXO1;CHEK1;MCM4;DNA2;WHSC1;MCM6;HIST1H2BD	Reactome_2016
DNA Double-Strand Break Repair_Homo sapiens_R-HSA-5693532	17/145	0.0238121	0.656817	BARD1;POLQ;TIPIN;RFC3;PCNA;RIF1;XRCC2;HIST1H2BK;BRCA2;RAD51;EXO1;POLE2;CHEK1;DNA2;WHSC1;POLK;HIST1H2BD	Reactome_2016
NOTCH2 intracellular domain regulates transcription_Homo sapiens_R-HSA-2197563	4/12	0.00733602	0.297145	NOTCH2;FCER2;HES1;MAML3	Reactome_2016
Unwinding of DNA_Homo sapiens_R-HSA-176974	4/12	0.00733602	0.297145	GINS1;CDC45;MCM4;MCM6	Reactome_2016
G2/M Checkpoints_Homo sapiens_R-HSA-69481	17/150	0.0317738	0.69978	BARD1;RFC3;HIST1H2BK;MCM10;CDC6;PKMYT1;CDC25A;ORC6;CDC45;ORC1;EXO1;CHEK1;MCM4;DNA2;WHSC1;MCM6;HIST1H2BD	Reactome_2016
TP53 Regulates Transcription of Cell Cycle Genes_Homo sapiens_R-HSA-6791312	8/48	0.0167642	0.534719	PLK3;RGCC;PCNA;TFDP2;CCNE2;CCNE1;E2F1;E2F7	Reactome_2016
Regulation of DNA replication_Homo sapiens_R-HSA-69304	10/75	0.0343865	0.718901	CDT1;ORC6;ORC1;GMNN;E2F1;MCM4;E2F2;MCM10;CDC6;MCM6	Reactome_2016
Resolution of D-loop Structures through Holliday Junction Intermediates_Homo sapiens_R-HSA-5693568	6/32	0.0212796	0.62403	BARD1;RAD51;EXO1;XRCC2;DNA2;BRCA2	Reactome_2016
Synthesis of DNA_Homo sapiens_R-HSA-69239	12/97	0.0365279	0.718901	GINS1;CDT1;RFC3;PCNA;ORC6;CDC45;ORC1;POLE2;MCM4;DNA2;CDC6;MCM6	Reactome_2016
Resolution of D-Loop Structures_Homo sapiens_R-HSA-5693537	6/33	0.0245237	0.656817	BARD1;RAD51;EXO1;XRCC2;DNA2;BRCA2	Reactome_2016
MHC class II antigen presentation_Homo sapiens_R-HSA-2132295	13/103	0.0262643	0.656817	CTSS;DYNC2LI1;HLA-DMA;HLA-DMB;HLA-DPB1;HLA-DRA;CTSF;HLA-DOA;OSBPL1A;HLA-DOB;HLA-DRB1;LGMN;CTSB	Reactome_2016
Sphingolipid metabolism_Homo sapiens_R-HSA-428157	10/74	0.0317003	0.69978	GALC;ALDH3B2;ASAH1;PPM1L;ALDH3B1;SMPD1;PSAP;DEGS2;ARSG;SUMF1	Reactome_2016
Assembly of the pre-replicative complex_Homo sapiens_R-HSA-68867	9/67	0.0416704	0.732456	CDT1;ORC6;ORC1;GMNN;E2F1;MCM4;E2F2;CDC6;MCM6	Reactome_2016
Striated Muscle Contraction_Homo sapiens_R-HSA-390522	6/34	0.0280818	0.656817	MYL4;TMOD2;TPM1;TNNI1;TNNI2;TTN	Reactome_2016
Translesion synthesis by REV1_Homo sapiens_R-HSA-110312	4/16	0.0215881	0.62403	RFC3;PCNA;REV1;REV3L	Reactome_2016
TP53 Regulates Transcription of Genes Involved in G1 Cell Cycle Arrest_Homo sapiens_R-HSA-6804116	4/13	0.0100203	0.360932	CCNE2;CCNE1;E2F1;E2F7	Reactome_2016
Translesion synthesis by POLI_Homo sapiens_R-HSA-5656121	4/17	0.0267125	0.656817	RFC3;PCNA;REV1;REV3L	Reactome_2016
Translesion synthesis by Y family DNA polymerases bypasses lesions on DNA template_Homo sapiens_R-HSA-110313	6/37	0.0407345	0.732456	RFC3;PCNA;POLE2;REV1;REV3L;POLK	Reactome_2016
DNA Damage Bypass_Homo sapiens_R-HSA-73893	7/46	0.0383487	0.732456	RFC3;PCNA;POLE2;REV1;REV3L;POLK;DTL	Reactome_2016
Extension of Telomeres_Homo sapiens_R-HSA-180786	5/28	0.0416174	0.732456	RFC3;PCNA;TERT;POLE2;DNA2	Reactome_2016
Cyclin D associated events in G1_Homo sapiens_R-HSA-69231	6/38	0.0456362	0.759676	CDKN2D;CDK6;TFDP2;E2F1;E2F2;SKP2	Reactome_2016
G1 Phase_Homo sapiens_R-HSA-69236	6/38	0.0456362	0.759676	CDKN2D;CDK6;TFDP2;E2F1;E2F2;SKP2	Reactome_2016
TNF receptor superfamily (TNFSF) members mediating non-canonical NF-kB pathway_Homo sapiens_R-HSA-5676594	4/17	0.0267125	0.656817	CD40;TNFRSF12A;LTA;LTB	Reactome_2016
Ca2+ activated K+ channels_Homo sapiens_R-HSA-1296052	3/9	0.0205261	0.62403	KCNMA1;KCNMB2;KCNMB3	Reactome_2016
E2F-enabled inhibition of pre-replication complex formation_Homo sapiens_R-HSA-113507	3/10	0.0278307	0.656817	ORC6;ORC1;CDC25A	Reactome_2016
IRAK4 deficiency (TLR2/4)_Homo sapiens_R-HSA-5603041	3/11	0.0363274	0.718901	LY96;TLR4;TIRAP	Reactome_2016
MyD88 deficiency (TLR2/4)_Homo sapiens_R-HSA-5602498	3/11	0.0363274	0.718901	LY96;TLR4;TIRAP	Reactome_2016
Uptake and function of anthrax toxins_Homo sapiens_R-HSA-5210891	3/11	0.0363274	0.718901	FURIN;ANTXR2;MAP2K6	Reactome_2016
Ethanol oxidation_Homo sapiens_R-HSA-71384	3/12	0.0459912	0.759676	ACSS2;ALDH2;ACSS1	Reactome_2016

## Sheet: S4_O19_Entinostat_Shared
Term	Overlap	P.value	Adjusted.P.value	Genes	PathwayDB
Viral myocarditis_Homo sapiens_hsa05416	19/59	2.04594e-13	4.66475e-11	CD86;HLA-DRB5;ITGB2;HLA-B;HLA-C;HLA-A;HLA-E;HLA-DMA;HLA-DMB;HLA-DPB1;RAC2;HLA-DRA;FYN;DMD;HLA-DOA;HLA-DQA1;HLA-DRB1;HLA-DQB1;HLA-DPA1	KEGG_2016
Type I diabetes mellitus_Homo sapiens_hsa04940	16/43	1.26525e-12	1.44238e-10	CD86;HLA-DRB5;HLA-B;ICA1;HLA-C;HLA-A;HLA-E;HLA-DMA;HLA-DMB;HLA-DPB1;HLA-DRA;HLA-DOA;HLA-DRB1;HLA-DQA1;HLA-DQB1;HLA-DPA1	KEGG_2016
Allograft rejection_Homo sapiens_hsa05330	15/38	2.32313e-12	1.76558e-10	CD86;HLA-DRB5;HLA-B;HLA-C;HLA-A;HLA-E;HLA-DMA;HLA-DMB;HLA-DPB1;HLA-DRA;HLA-DOA;HLA-DRB1;HLA-DQA1;HLA-DQB1;HLA-DPA1	KEGG_2016
Graft-versus-host disease_Homo sapiens_hsa05332	15/41	8.57913e-12	4.8901e-10	CD86;HLA-DRB5;HLA-B;HLA-C;HLA-A;HLA-E;HLA-DMA;HLA-DMB;HLA-DPB1;HLA-DRA;HLA-DOA;HLA-DRB1;HLA-DQA1;HLA-DQB1;HLA-DPA1	KEGG_2016
Cell adhesion molecules (CAMs)_Homo sapiens_hsa04514	25/142	9.60304e-11	4.37899e-09	CD86;ITGB1;SELPLG;ITGAM;SDC3;ITGB2;HLA-DMA;HLA-DMB;HLA-DOA;NEO1;HLA-DQA1;HLA-DPA1;HLA-DRB5;HLA-B;HLA-C;HLA-A;HLA-E;MAG;SELL;HLA-DPB1;HLA-DRA;ESAM;HLA-DRB1;CD22;HLA-DQB1	KEGG_2016
Antigen processing and presentation_Homo sapiens_hsa04612	18/77	3.37862e-10	1.28388e-08	CD74;HLA-DRB5;HLA-B;HLA-C;HLA-A;IFI30;HLA-E;HLA-DMA;HLA-DMB;HLA-DPB1;HLA-DRA;HLA-DOA;B2M;HLA-DQA1;HLA-DRB1;HLA-DQB1;LGMN;HLA-DPA1	KEGG_2016
Autoimmune thyroid disease_Homo sapiens_hsa05320	15/53	5.56582e-10	1.81287e-08	CD86;HLA-DRB5;HLA-B;HLA-C;HLA-A;HLA-E;HLA-DMA;HLA-DMB;HLA-DPB1;HLA-DRA;HLA-DOA;HLA-DQA1;HLA-DRB1;HLA-DQB1;HLA-DPA1	KEGG_2016
Staphylococcus aureus infection_Homo sapiens_hsa05150	14/56	1.23277e-08	3.51339e-07	HLA-DRB5;SELPLG;ITGAM;ITGB2;PTAFR;HLA-DMA;HLA-DMB;HLA-DPB1;HLA-DRA;HLA-DOA;HLA-DQA1;HLA-DRB1;HLA-DQB1;HLA-DPA1	KEGG_2016
Leishmaniasis_Homo sapiens_hsa05140	15/73	6.46151e-08	1.63692e-06	ITGB1;HLA-DRB5;ITGAM;IFNGR1;ITGB2;HLA-DMA;HLA-DMB;HLA-DPB1;HLA-DRA;PTPN6;HLA-DOA;HLA-DQA1;HLA-DRB1;HLA-DQB1;HLA-DPA1	KEGG_2016
Rheumatoid arthritis_Homo sapiens_hsa05323	16/90	1.98867e-07	3.77847e-06	CD86;HLA-DRB5;ATP6V1G2;CCL3L1;ITGB2;HLA-DMA;HLA-DMB;CCL5;HLA-DPB1;CCL3;HLA-DRA;HLA-DOA;HLA-DQA1;HLA-DRB1;HLA-DQB1;HLA-DPA1	KEGG_2016
Intestinal immune network for IgA production_Homo sapiens_hsa04672	12/48	1.36506e-07	2.8294e-06	CD86;HLA-DRB5;HLA-DMA;HLA-DMB;TNFRSF13B;HLA-DPB1;HLA-DRA;HLA-DOA;HLA-DRB1;HLA-DQA1;HLA-DQB1;HLA-DPA1	KEGG_2016
Inflammatory bowel disease (IBD)_Homo sapiens_hsa05321	12/65	4.40902e-06	7.73273e-05	HLA-DRB5;HLA-DMA;HLA-DMB;IFNGR1;HLA-DPB1;HLA-DRA;IL2RG;HLA-DOA;HLA-DQA1;HLA-DRB1;HLA-DQB1;HLA-DPA1	KEGG_2016
Asthma_Homo sapiens_hsa05310	10/31	1.08244e-07	2.46797e-06	HLA-DRB5;HLA-DMA;HLA-DMB;HLA-DPB1;HLA-DRA;HLA-DOA;HLA-DRB1;HLA-DQA1;HLA-DQB1;HLA-DPA1	KEGG_2016
Phagosome_Homo sapiens_hsa04145	19/154	4.95237e-06	8.06528e-05	ITGB1;HLA-DRB5;ATP6V1G2;ITGAM;ITGB2;HLA-B;HLA-C;HLA-A;HLA-E;HLA-DMA;TUBB2A;HLA-DMB;HLA-DPB1;HLA-DRA;HLA-DOA;HLA-DRB1;HLA-DQA1;HLA-DQB1;HLA-DPA1	KEGG_2016
HTLV-I infection_Homo sapiens_hsa05166	24/258	4.00429e-05	0.000608652	EGR1;HLA-DRB5;WNT10A;CDKN2A;ITGB2;HLA-B;HLA-C;RRAS2;HLA-A;IL2RG;HLA-E;TNFRSF1A;HLA-DMA;HLA-DMB;RRAS;LCK;HLA-DPB1;HLA-DRA;MYBL2;HLA-DOA;HLA-DRB1;HLA-DQA1;HLA-DQB1;HLA-DPA1	KEGG_2016
Toxoplasmosis_Homo sapiens_hsa05145	14/118	0.000130734	0.00186296	ITGB1;HLA-DRB5;IFNGR1;LY96;TNFRSF1A;HLA-DMA;HLA-DMB;HLA-DPB1;HLA-DRA;HLA-DOA;HLA-DRB1;HLA-DQA1;HLA-DQB1;HLA-DPA1	KEGG_2016
Herpes simplex infection_Homo sapiens_hsa05168	18/185	0.000204959	0.00274886	CD74;HLA-DRB5;IFNGR1;HLA-B;HLA-C;HLA-A;HLA-E;TNFRSF1A;HLA-DMA;HLA-DMB;CCL5;HLA-DPB1;HLA-DRA;HLA-DOA;HLA-DRB1;HLA-DQA1;HLA-DQB1;HLA-DPA1	KEGG_2016
Natural killer cell mediated cytotoxicity_Homo sapiens_hsa04650	14/135	0.000534042	0.0064085	IFNGR1;ITGB2;HLA-B;HLA-C;HLA-A;HLA-E;NCR3;LCK;RAC2;PTPN6;LCP2;CD48;FYN;CD247	KEGG_2016
Hematopoietic cell lineage_Homo sapiens_hsa04640	11/88	0.000428114	0.00542278	CSF1R;HLA-DRB5;CR2;ITGAM;THPO;HLA-DRA;CD1D;CD22;CD33;HLA-DRB1;CD1A	KEGG_2016
Tuberculosis_Homo sapiens_hsa05152	16/178	0.00107201	0.0122209	CD74;HLA-DRB5;ITGAM;IFNGR1;SRC;ITGB2;TNFRSF1A;HLA-DMA;HLA-DMB;HLA-DPB1;HLA-DRA;HLA-DOA;HLA-DRB1;HLA-DQA1;HLA-DQB1;HLA-DPA1	KEGG_2016
Lysosome_Homo sapiens_hsa04142	12/123	0.00219994	0.023885	ABCA2;NPC2;SMPD1;CTSZ;LAPTM5;TPP1;AP1S3;ARSG;LITAF;LGMN;SUMF1;SGSH	KEGG_2016
Systemic lupus erythematosus_Homo sapiens_hsa05322	12/135	0.00472662	0.048985	CD86;HLA-DRB5;HLA-DMA;HIST2H2AA4;HLA-DMB;HLA-DPB1;HLA-DRA;HLA-DOA;HLA-DRB1;HLA-DQA1;HLA-DQB1;HLA-DPA1	KEGG_2016
Influenza A_Homo sapiens_hsa05164	13/175	0.0144213	0.142959	HLA-DRB5;IFNGR1;TNFRSF1A;HLA-DMA;HLA-DMB;CCL5;HLA-DPB1;HLA-DRA;HLA-DOA;HLA-DRB1;HLA-DQA1;HLA-DQB1;HLA-DPA1	KEGG_2016
Cytokine-cytokine receptor interaction_Homo sapiens_hsa04060	16/265	0.0410414	0.389894	CSF1R;TNFRSF13B;CCL3L1;IFNGR1;CCL4L2;IL24;CXCR5;IL1RAP;IL2RG;CXCL16;TNFRSF1A;THPO;CCL5;CCL4;CCL3;CD27	KEGG_2016
Allograft Rejection_Homo sapiens_WP2328	17/78	3.32321e-09	8.97266e-07	CD86;PECR;HLA-DRB5;HLA-B;CXCR5;HLA-C;HLA-A;HLA-E;HLA-DMA;HLA-DMB;HLA-DPB1;HLA-DRA;HLA-DOA;HLA-DQA1;HLA-DRB1;HLA-DQB1;HLA-DPA1	WikiPathways_2016
Inflammatory Response Pathway_Homo sapiens_WP453	4/30	0.0244639	0.947954	CD86;LCK;IL2RG;TNFRSF1A	WikiPathways_2016
IL-3 Signaling Pathway_Homo sapiens_WP286	5/49	0.035355	0.947954	CD86;HCK;SRC;PTPN6;FYN	WikiPathways_2016
G1 to S cell cycle control_Homo sapiens_WP45	6/68	0.0412159	0.947954	CDKN2D;WEE1;CDKN2A;CCNE1;E2F5;CDC25A	WikiPathways_2016
Cell Cycle_Homo sapiens_WP179	8/103	0.0389905	0.947954	WEE1;CDKN2A;CCNE1;CDC6;E2F5;CDC25A;MPEG1;CDC25B	WikiPathways_2016
PD-1 signaling_Homo sapiens_R-HSA-389948	11/26	8.48949e-10	4.48488e-07	HLA-DRB5;LCK;TRAC;HLA-DPB1;HLA-DRA;PTPN6;CD247;HLA-DRB1;HLA-DQA1;HLA-DQB1;HLA-DPA1	Reactome_2016
Translocation of ZAP-70 to Immunological synapse_Homo sapiens_R-HSA-202430	10/21	1.20886e-09	4.48488e-07	HLA-DRB5;LCK;TRAC;HLA-DPB1;HLA-DRA;CD247;HLA-DQA1;HLA-DRB1;HLA-DPA1;HLA-DQB1	Reactome_2016
Phosphorylation of CD3 and TCR zeta chains_Homo sapiens_R-HSA-202427	10/24	6.07024e-09	1.12603e-06	HLA-DRB5;LCK;TRAC;HLA-DPB1;HLA-DRA;CD247;HLA-DQA1;HLA-DRB1;HLA-DPA1;HLA-DQB1	Reactome_2016
Immunoregulatory interactions between a Lymphoid and a non-Lymphoid cell_Homo sapiens_R-HSA-198933	24/157	4.39281e-09	1.08649e-06	ITGB1;HLA-H;TRAC;ITGB2;HLA-B;HLA-C;LILRB1;HLA-A;CD1D;LILRB2;LILRA2;CD1A;HLA-E;CD200R1;NCR3;SELL;IGLV7-46;IGLV1-44;SLAMF7;SLAMF6;CD247;B2M;CD22;CD33	Reactome_2016
Generation of second messenger molecules_Homo sapiens_R-HSA-202433	11/35	3.37e-08	4.16757e-06	HLA-DRB5;LCK;TRAC;HLA-DPB1;HLA-DRA;LCP2;CD247;HLA-DRB1;HLA-DQA1;HLA-DQB1;HLA-DPA1	Reactome_2016
Interferon gamma signaling_Homo sapiens_R-HSA-877300	18/93	8.59281e-09	1.27517e-06	HLA-DRB5;HLA-H;IFNGR1;PTAFR;HLA-B;HLA-C;HLA-A;IFI30;HLA-E;MT2A;HLA-DPB1;HLA-DRA;PTPN6;B2M;HLA-DQA1;HLA-DRB1;HLA-DQB1;HLA-DPA1	Reactome_2016
Costimulation by the CD28 family_Homo sapiens_R-HSA-388841	14/72	3.64804e-07	3.86692e-05	CD86;HLA-DRB5;SRC;TRAC;LCK;HLA-DPB1;HLA-DRA;PTPN6;FYN;CD247;HLA-DQA1;HLA-DRB1;HLA-DQB1;HLA-DPA1	Reactome_2016
Adaptive Immune System_Homo sapiens_R-HSA-1280218	54/762	5.16318e-06	0.000383108	ITGB1;CD86;ITGB2;TRAC;IFI30;KIF5C;IGLV7-46;PIP4K2A;TRIM69;AP1S3;HLA-DOA;B2M;CD33;HLA-DPA1;HLA-H;HLA-B;HLA-C;HLA-A;HLA-E;CD200R1;NCR3;STIM1;LCK;LCP2;HLA-DQB1;SRC;KLHL11;CD1D;LILRA2;CD1A;DYNC2LI1;HLA-DMA;HLA-DMB;IGLV1-44;SLAMF7;FYN;SLAMF6;LONRF1;HLA-DQA1;CD74;HLA-DRB5;SMURF1;LILRB1;LILRB2;MEX3C;SELL;HLA-DPB1;HLA-DRA;PTPN6;CD247;ASB2;HLA-DRB1;CD22;LGMN	Reactome_2016
MHC class II antigen presentation_Homo sapiens_R-HSA-2132295	16/103	1.32402e-06	0.000122803	CD74;HLA-DRB5;IFI30;DYNC2LI1;HLA-DMA;HLA-DMB;KIF5C;HLA-DPB1;HLA-DRA;AP1S3;HLA-DOA;HLA-DRB1;HLA-DQA1;LGMN;HLA-DQB1;HLA-DPA1	Reactome_2016
Interferon Signaling_Homo sapiens_R-HSA-913531	21/196	1.48973e-05	0.00100489	EGR1;HLA-DRB5;HLA-H;IFNGR1;MX2;PTAFR;HLA-B;IFI6;HLA-C;HLA-A;IFI30;HLA-E;MT2A;HLA-DPB1;HLA-DRA;PTPN6;B2M;HLA-DRB1;HLA-DQA1;HLA-DQB1;HLA-DPA1	Reactome_2016
Endosomal/Vacuolar pathway_Homo sapiens_R-HSA-1236977	6/12	2.02776e-06	0.000167178	HLA-H;HLA-B;HLA-C;HLA-A;B2M;HLA-E	Reactome_2016
The role of Nef in HIV-1 replication and disease pathogenesis_Homo sapiens_R-HSA-164952	7/28	5.87358e-05	0.00335246	HCK;LCK;FYN;HLA-A;CD247;AP1S3;B2M	Reactome_2016
Cell surface interactions at the vascular wall_Homo sapiens_R-HSA-202733	14/101	2.30411e-05	0.00142471	ITGB1;CD74;SELPLG;ITGAM;SRC;ITGB2;MAG;SELL;LCK;PTPN6;ESAM;CD48;FYN;SLC16A3	Reactome_2016
Antigen Presentation: Folding, assembly and peptide loading of class I MHC_Homo sapiens_R-HSA-983170	6/25	0.000256322	0.0126794	HLA-H;HLA-B;HLA-C;HLA-A;B2M;HLA-E	Reactome_2016
Interferon alpha/beta signaling_Homo sapiens_R-HSA-909733	9/68	0.000924572	0.0403548	EGR1;HLA-H;MX2;IFI6;HLA-B;HLA-C;PTPN6;HLA-A;HLA-E	Reactome_2016
G0 and Early G1_Homo sapiens_R-HSA-1538133	5/25	0.00204514	0.079868	CCNE1;MYBL2;CDC6;E2F5;CDC25A	Reactome_2016
Nef and signal transduction_Homo sapiens_R-HSA-164944	4/8	0.000119832	0.00635111	HCK;LCK;FYN;CD247	Reactome_2016
Downstream TCR signaling_Homo sapiens_R-HSA-202424	10/99	0.00388711	0.131102	HLA-DRB5;LCK;TRAC;HLA-DPB1;HLA-DRA;CD247;HLA-DRB1;HLA-DQA1;HLA-DQB1;HLA-DPA1	Reactome_2016
TCR signaling_Homo sapiens_R-HSA-202403	11/118	0.00468517	0.141854	HLA-DRB5;LCK;TRAC;HLA-DPB1;HLA-DRA;LCP2;CD247;HLA-DRB1;HLA-DQA1;HLA-DQB1;HLA-DPA1	Reactome_2016
PECAM1 interactions_Homo sapiens_R-HSA-210990	4/12	0.000751668	0.0348586	SRC;LCK;FYN;PTPN6	Reactome_2016
Regulation of KIT signaling_Homo sapiens_R-HSA-1433559	4/16	0.00245309	0.0910096	SRC;LCK;FYN;PTPN6	Reactome_2016
Semaphorin interactions_Homo sapiens_R-HSA-373755	8/67	0.00340231	0.120215	ITGB1;SEMA4A;SEMA7A;SEMA4D;RRAS;RAC2;FYN;RHOC	Reactome_2016
Immune System_Homo sapiens_R-HSA-168256	76/1547	0.00837943	0.212271	ITGB1;CD86;ITGAM;TNFRSF13B;ITGB2;IL24;TRAC;IL1RAP;IFI30;DUSP16;MT2A;KIF5C;IGLV7-46;CASP4;TRIM69;PIP4K2A;AP1S3;HLA-DOA;B2M;CD33;HLA-DPA1;HLA-H;ATP6V1G2;IFNGR1;HLA-B;HLA-C;HLA-A;TNFRSF1A;HLA-E;HCK;NCR3;CD200R1;STIM1;LCK;LCP2;HLA-DQB1;CSF1R;SRC;PTAFR;EBI3;IFI6;LY96;KLHL11;CD1D;IL2RG;LILRA2;AGER;CD1A;DYNC2LI1;HLA-DMA;HLA-DMB;NLRP4;IGLV1-44;SLAMF7;FYN;SLAMF6;LONRF1;HLA-DQA1;EGR1;CD74;HLA-DRB5;SMURF1;M…	Reactome_2016
Signaling by Retinoic Acid_Homo sapiens_R-HSA-5362517	6/42	0.0044322	0.141854	RARG;ALDH1A1;AKR1C3;RARA;CPT1B;PDK2	Reactome_2016
TP53 Regulates Transcription of Genes Involved in G1 Cell Cycle Arrest_Homo sapiens_R-HSA-6804116	4/13	0.00105379	0.0434398	PCBP4;CCNE1;E2F7;ZNF385A	Reactome_2016
Cytokine Signaling in Immune system_Homo sapiens_R-HSA-1280215	34/620	0.0168447	0.352461	CSF1R;TNFRSF13B;SRC;PTAFR;EBI3;IL24;IFI6;IL1RAP;IL2RG;IFI30;DUSP16;MT2A;FYN;B2M;HLA-DQA1;HLA-DPA1;EGR1;HLA-DRB5;HLA-H;IFNGR1;MX2;HLA-B;HLA-C;HLA-A;TNFRSF1A;HLA-E;HCK;LCK;HLA-DPB1;HLA-DRA;CD27;PTPN6;HLA-DRB1;HLA-DQB1	Reactome_2016
CTLA4 inhibitory signaling_Homo sapiens_R-HSA-389513	4/22	0.00825507	0.212271	CD86;SRC;LCK;FYN	Reactome_2016
FCGR activation_Homo sapiens_R-HSA-2029481	6/49	0.00948689	0.219977	HCK;SRC;IGLV7-46;IGLV1-44;FYN;CD247	Reactome_2016
Other semaphorin interactions_Homo sapiens_R-HSA-416700	4/19	0.00477944	0.141854	ITGB1;SEMA4A;SEMA7A;SEMA4D	Reactome_2016
Nef-mediates down modulation of cell surface receptors by recruiting them to clathrin adapters_Homo sapiens_R-HSA-164938	4/21	0.00695635	0.191171	LCK;HLA-A;AP1S3;B2M	Reactome_2016
Hemostasis_Homo sapiens_R-HSA-109582	30/552	0.0263452	0.488704	ITGB1;ITGAM;SPARC;SELPLG;SRC;DOCK9;ITGB2;IL2RG;THPO;KIF5C;RAC2;FYN;SLC16A3;S100A10;CD74;PRKCH;F12;SERPINB6;EHD1;EHD3;MAG;WEE1;STIM1;SELL;LCK;PTPN6;ESAM;LCP2;CD48;PDE9A	Reactome_2016
GPVI-mediated activation cascade_Homo sapiens_R-HSA-114604	6/53	0.0137474	0.300017	LCK;RAC2;LCP2;PTPN6;FYN;IL2RG	Reactome_2016
Chemokine receptors bind chemokines_Homo sapiens_R-HSA-380108	6/56	0.0177107	0.355172	CCL3L1;CCL5;CCL4;CXCR5;CCL3;CXCL16	Reactome_2016
Sema4D in semaphorin signaling_Homo sapiens_R-HSA-400685	4/27	0.0171005	0.352461	SEMA4D;RRAS;RAC2;RHOC	Reactome_2016
ER-Phagosome pathway_Homo sapiens_R-HSA-1236974	6/65	0.0341089	0.562418	HLA-H;HLA-B;HLA-C;HLA-A;B2M;HLA-E	Reactome_2016
CD28 co-stimulation_Homo sapiens_R-HSA-389356	4/33	0.0334787	0.562418	CD86;LCK;SRC;FYN	Reactome_2016
TP53 Regulates Transcription of Cell Cycle Genes_Homo sapiens_R-HSA-6791312	5/48	0.0327154	0.562418	RGCC;CCNE1;PCBP4;E2F7;ZNF385A	Reactome_2016
E2F mediated regulation of DNA replication_Homo sapiens_R-HSA-113510	4/33	0.0334787	0.562418	CCNE1;PPP2R3B;CDC6;CDC25A	Reactome_2016
CD28 dependent Vav1 pathway_Homo sapiens_R-HSA-389359	3/12	0.00886848	0.212271	CD86;LCK;FYN	Reactome_2016
Nef mediated downregulation of MHC class I complex cell surface expression_Homo sapiens_R-HSA-164940	3/10	0.00511483	0.14597	AP1S3;HLA-A;B2M	Reactome_2016
G1/S-Specific Transcription_Homo sapiens_R-HSA-69205	3/17	0.0238676	0.454096	CCNE1;CDC6;CDC25A	Reactome_2016
Polo-like kinase mediated events_Homo sapiens_R-HSA-156711	3/16	0.0202052	0.394533	WEE1;MYBL2;CDC25A	Reactome_2016
Cyclin A/B1 associated events during G2/M transition_Homo sapiens_R-HSA-69273	3/22	0.0471332	0.728601	WEE1;CDC25A;CDC25B	Reactome_2016
CD28 dependent PI3K/Akt signaling_Homo sapiens_R-HSA-389357	3/22	0.0471332	0.728601	CD86;LCK;FYN	Reactome_2016
Ethanol oxidation_Homo sapiens_R-HSA-71384	3/12	0.00886848	0.212271	ACSS2;ALDH2;ALDH1A1	Reactome_2016

## Sheet: S4_Entinostat
Term	Overlap	P.value	Adjusted.P.value	Genes	PathwayDB
DNA replication_Homo sapiens_hsa03030	25/36	4.06779e-12	1.15525e-09	PRIM2;FEN1;RNASEH2A;PCNA;MCM7;PRIM1;POLD3;POLD4;POLD1;POLE;RFC5;RFC3;RFC4;LIG1;RFC2;POLE4;POLA1;POLA2;POLE2;MCM3;MCM4;MCM5;MCM6;DNA2;MCM2	KEGG_2016
Cell cycle_Homo sapiens_hsa04110	53/124	1.12605e-11	1.59899e-09	CDKN1A;MCM7;BUB1B;CDC20;MYC;CHEK1;SKP2;YWHAH;CDC25C;SMC1A;CDC25A;CDC25B;CCNA2;TFDP1;RBL1;DBF4;TFDP2;ESPL1;CCNE2;CCNE1;MCM3;MCM4;MCM5;MCM6;MCM2;PCNA;PRKDC;TTK;PKMYT1;CCNB2;CCNB1;ORC6;CDC45;ORC1;RAD21;E2F1;E2F2;E2F3;BUB3;E2F5;BUB1;CDKN2D;SMAD3;CDKN2A;PLK1;CDC7;CDC6;STAG1;WEE1;STAG2;CDK6;CDK1;MAD2L1	KEGG_2016
Allograft rejection_Homo sapiens_hsa05330	20/38	5.11282e-07	4.84014e-05	CD86;HLA-DRB5;CD40;CD80;HLA-B;HLA-C;HLA-A;HLA-G;TNF;HLA-E;HLA-DMA;HLA-DMB;HLA-DPB1;FAS;HLA-DRA;HLA-DOA;HLA-DRB1;HLA-DQA1;HLA-DQB1;HLA-DPA1	KEGG_2016
Type I diabetes mellitus_Homo sapiens_hsa04940	21/43	1.33562e-06	9.48289e-05	CD86;HLA-DRB5;CD80;HLA-B;ICA1;HLA-C;HLA-A;HLA-G;TNF;HLA-E;HLA-DMA;HLA-DMB;LTA;HLA-DPB1;FAS;HLA-DRA;HLA-DOA;HLA-DRB1;HLA-DQA1;HLA-DQB1;HLA-DPA1	KEGG_2016
Viral myocarditis_Homo sapiens_hsa05416	24/59	1.32286e-05	0.000626153	CD86;CD40;HLA-DRB5;CD80;ITGB2;HLA-B;HLA-C;HLA-A;ITGAL;HLA-G;HLA-E;HLA-DMA;HLA-DMB;SGCA;HLA-DPB1;RAC2;HLA-DRA;FYN;DMD;HLA-DOA;HLA-DQA1;HLA-DRB1;HLA-DQB1;HLA-DPA1	KEGG_2016
Graft-versus-host disease_Homo sapiens_hsa05332	19/41	1.12117e-05	0.000626153	CD86;HLA-DRB5;CD80;HLA-B;HLA-C;HLA-A;HLA-G;TNF;HLA-E;HLA-DMA;HLA-DMB;HLA-DPB1;FAS;HLA-DRA;HLA-DOA;HLA-DRB1;HLA-DQA1;HLA-DQB1;HLA-DPA1	KEGG_2016
HTLV-I infection_Homo sapiens_hsa05166	67/258	0.000143596	0.00501932	CD40;CDKN1A;CRTC3;ITGB2;BUB1B;CD3E;ITGAL;TNF;ETS2;CDC20;XPO1;MYC;MYB;CHEK1;TSPO;MYBL2;HLA-DOA;MYBL1;POLE;HLA-DPA1;JAK1;CHUK;WNT5A;HLA-B;HLA-C;RRAS2;HLA-A;HLA-G;HLA-E;TGFBR2;TNFRSF1A;LCK;LTA;HLA-DQB1;PCNA;PIK3R3;IL2RG;POLD3;CCNB2;POLD4;HLA-DMA;HLA-DMB;TERT;RRAS;POLD1;TP53INP1;E2F1;E2F2;E2F3;BUB3;HLA-DQA1;EGR1;WNT10B;RANBP1;HLA-DRB5;WNT10A;XBP1;SMAD3;CDKN2A;POLE4;POLE2;IL2RA;IL2RB;HLA-DPB1;HLA-DRA;…	KEGG_2016
Intestinal immune network for IgA production_Homo sapiens_hsa04672	19/48	0.000159063	0.00501932	CD86;HLA-DRB5;CD40;ITGA4;TNFRSF13B;CD80;CXCR4;AICDA;HLA-DMA;HLA-DMB;HLA-DPB1;HLA-DRA;ITGB7;HLA-DOA;HLA-DRB1;ICOSLG;HLA-DQA1;HLA-DQB1;HLA-DPA1	KEGG_2016
Leishmaniasis_Homo sapiens_hsa05140	25/73	0.000246805	0.00620085	ITGB1;ITGAM;NCF1;ITGB2;TNF;HLA-DMA;HLA-DMB;HLA-DOA;FCGR1A;HLA-DQA1;HLA-DPA1;MAPK3;JAK1;MARCKSL1;HLA-DRB5;ITGA4;IFNGR1;PRKCB;HLA-DPB1;HLA-DRA;PTPN6;FCGR2C;TLR4;HLA-DRB1;HLA-DQB1	KEGG_2016
Cell adhesion molecules (CAMs)_Homo sapiens_hsa04514	41/142	0.000262008	0.00620085	CD86;ITGB1;CD40;SELPLG;ITGAM;CD80;SDC3;ITGB2;LRRC4;ICAM3;F11R;ITGAL;GLG1;SPN;HLA-DMA;HLA-DMB;CLDN23;ITGB7;HLA-DOA;NEO1;JAM2;CD99;HLA-DQA1;ICOSLG;HLA-DPA1;HLA-DRB5;ITGA4;HLA-B;HLA-C;HLA-A;HLA-G;HLA-E;MAG;SELL;HLA-DPB1;HLA-DRA;ESAM;PVRL2;HLA-DRB1;CD22;HLA-DQB1	KEGG_2016
Base excision repair_Homo sapiens_hsa03410	15/33	0.000123742	0.00501932	FEN1;PCNA;LIG1;PARP2;LIG3;HMGB1;UNG;POLE4;POLD3;POLD4;NEIL3;POLE2;POLD1;POLL;POLE	KEGG_2016
Fanconi anemia pathway_Homo sapiens_hsa03460	20/53	0.000232327	0.00620085	FANCI;BLM;FANCM;RMI1;FANCA;BRCA1;FANCB;BRCA2;FANCG;BRIP1;RAD51;EME1;FANCD2;EME2;UBE2T;USP1;REV3L;POLI;HES1;STRA13	KEGG_2016
Pyrimidine metabolism_Homo sapiens_hsa00240	32/105	0.00042136	0.00854759	PRIM2;DTYMK;PRIM1;NUDT2;TYMS;AK9;POLD3;POLD4;PNP;POLR2A;POLD1;POLR2D;TK1;UPP1;POLE;ENTPD1;DUT;RRM1;POLR2J2;PNPT1;RRM2;TXNRD1;CAD;CTPS1;DCK;POLE4;POLA1;UCK2;POLA2;POLE2;POLR3G;CMPK2	KEGG_2016
Rheumatoid arthritis_Homo sapiens_hsa05323	28/90	0.000652712	0.0115856	CD86;CCL3L1;CCL3L3;CD80;ITGB2;ITGAL;TNF;HLA-DMA;HLA-DMB;CCL5;CCL3;HLA-DOA;ATP6V0E2;ATP6V1D;HLA-DQA1;HLA-DPA1;ATP6V0A1;HLA-DRB5;ATP6V0E1;ATP6V1G2;VEGFA;HLA-DPB1;HLA-DRA;LTB;ATP6V0D1;TLR4;HLA-DRB1;HLA-DQB1	KEGG_2016
Lysosome_Homo sapiens_hsa04142	35/123	0.000947948	0.0149565	SCARB2;HEXB;CTSZ;GBA;GNS;LITAF;SGSH;GM2A;SMPD1;PSAP;CTSH;AP3S2;AP1S3;ARSG;CTSF;CTSD;ARSB;ATP6V0A1;CTSB;CTSA;ABCA2;NAPSA;GAA;AP1B1;LAPTM5;NAGA;IGF2R;SUMF1;PLA2G15;NPC2;TPP1;DNASE2;MAN2B1;ATP6V0D1;LGMN	KEGG_2016
Autoimmune thyroid disease_Homo sapiens_hsa05320	19/53	0.000698267	0.0116652	CD86;CD40;HLA-DRB5;CD80;HLA-B;HLA-C;HLA-A;HLA-G;HLA-E;HLA-DMA;HLA-DMB;HLA-DPB1;FAS;HLA-DRA;HLA-DOA;HLA-DQA1;HLA-DRB1;HLA-DQB1;HLA-DPA1	KEGG_2016
Ribosome_Homo sapiens_hsa03010	37/137	0.00194462	0.029067	RPL4;RPL5;RPL30;RPL32;RPS10-NUDT3;RPL12;RPL34;RPLP1;RPL11;MRPL16;RPL36A;RPS4Y1;RPL7;RPS4X;RPS14;RPS17;RPS16;RPL18A;RPS18;RPLP2;RPL38;RPL37;RPL39;RPL23;RPL22;RPL35A;RPL23A;RPS25;RPS28;RPS27;RPL37A;RPS20;RPL26;RPL29;RPL28;UBA52;RPS24	KEGG_2016
Homologous recombination_Homo sapiens_hsa03440	13/29	0.000413161	0.00854759	BLM;XRCC2;XRCC3;BRCA2;RAD54B;POLD3;POLD4;RAD51D;RAD51;EME1;POLD1;RAD54L;NBN	KEGG_2016
Staphylococcus aureus infection_Homo sapiens_hsa05150	18/56	0.00384916	0.0520553	HLA-DRB5;SELPLG;ITGAM;ITGB2;PTAFR;FPR1;ITGAL;HLA-DMA;HLA-DMB;HLA-DPB1;HLA-DRA;HLA-DOA;FCGR1A;FCGR2C;HLA-DQA1;HLA-DRB1;HLA-DQB1;HLA-DPA1	KEGG_2016
Antigen processing and presentation_Homo sapiens_hsa04612	22/77	0.00736229	0.0950405	CD74;HLA-DRB5;HLA-B;HLA-C;HLA-A;IFI30;TNF;HLA-G;HLA-E;HLA-DMA;HLA-DMB;HLA-DPB1;HLA-DRA;HLA-DOA;B2M;HSPA1B;HLA-DQA1;HLA-DRB1;CTSB;HLA-DQB1;LGMN;HLA-DPA1	KEGG_2016
Hematopoietic cell lineage_Homo sapiens_hsa04640	24/88	0.00978777	0.120858	CSF1R;HLA-DRB5;CR2;IL4R;ITGAM;ITGA4;MME;ITGA3;FLT3LG;IL5RA;CD1D;CD3E;TNF;CD1A;FCER2;THPO;IL2RA;HLA-DRA;CD59;FCGR1A;IL9R;CD22;CD33;HLA-DRB1	KEGG_2016
Phagosome_Homo sapiens_hsa04145	36/154	0.0239176	0.271704	ITGB1;RAB5B;ITGAM;NCF1;ITGB2;TUBA1C;TUBA1B;HLA-DMA;HLA-DMB;OLR1;HLA-DOA;ATP6V0E2;FCGR1A;ATP6V1D;HLA-DQA1;ATP6V0A1;HLA-DPA1;HLA-DRB5;ATP6V0E1;ATP6V1G2;TUBB;HLA-B;HLA-C;HLA-A;TUBB4B;HLA-G;HLA-E;TUBB2A;HLA-DPB1;HLA-DRA;ATP6V0D1;FCGR2C;TLR4;HLA-DRB1;VAMP3;HLA-DQB1	KEGG_2016
Herpes simplex infection_Homo sapiens_hsa05168	41/185	0.0380368	0.413017	SRSF1;TNF;TAF5L;HLA-DMA;HLA-DMB;POLR2A;CCL5;HLA-DOA;SKP2;HLA-DQA1;HMGN1;HLA-DPA1;JAK1;CD74;HLA-DRB5;CHUK;IFNGR1;ALYREF;HLA-B;HLA-C;HLA-A;HLA-G;PML;HLA-E;TNFRSF1A;PER2;PER1;OAS1;SRSF2;TLR9;CDK1;LTA;HLA-DPB1;FAS;SRSF3;HLA-DRA;TAF5;SRSF7;PVRL2;HLA-DRB1;HLA-DQB1	KEGG_2016
Mismatch repair_Homo sapiens_hsa03430	11/23	0.000584168	0.0110602	RFC5;POLD3;POLD4;RFC3;PCNA;RFC4;LIG1;MSH2;RFC2;EXO1;POLD1	KEGG_2016
Inflammatory bowel disease (IBD)_Homo sapiens_hsa05321	17/65	0.0392657	0.413017	HLA-DRB5;IL4R;SMAD3;IFNGR1;IL2RG;TNF;HLA-DMA;HLA-DMB;IL21R;HLA-DPB1;HLA-DRA;HLA-DOA;TLR4;HLA-DQA1;HLA-DRB1;HLA-DQB1;HLA-DPA1	KEGG_2016
Nucleotide excision repair_Homo sapiens_hsa03420	14/47	0.0203291	0.240561	RFC5;RFC3;RFC4;GTF2H2C;PCNA;LIG1;RFC2;CETN2;POLE4;POLD3;POLD4;POLE2;POLD1;POLE	KEGG_2016
Asthma_Homo sapiens_hsa05310	12/31	0.00316859	0.044994	HLA-DRB5;CD40;HLA-DMA;HLA-DMB;HLA-DPB1;HLA-DRA;HLA-DOA;TNF;HLA-DRB1;HLA-DQA1;HLA-DQB1;HLA-DPA1	KEGG_2016
Glycosylphosphatidylinositol(GPI)-anchor biosynthesis_Homo sapiens_hsa00563	8/25	0.0481038	0.48791	PIGS;PIGT;PIGA;PIGK;PIGL;PIGW;PIGV;GPLD1	KEGG_2016
Retinoblastoma (RB) in Cancer_Homo sapiens_WP2446	58/90	8.88784e-24	3.43959e-21	TOP2A;CDKN1A;MCM7;SUV39H1;HMGB2;HMGB1;SMC2;MYC;CHEK1;STMN1;SKP2;POLE;RFC5;RFC3;RFC4;PRMT2;H2AFZ;SMC1A;DCK;CDC25A;SAP30;CDC25B;CCNA2;TFDP1;TFDP2;CCNE2;CCNE1;MCM3;MCM4;MCM6;PCNA;PRKDC;PRIM1;TTK;TYMS;POLD3;CCNB2;CCNB1;CDC45;ORC1;E2F1;E2F2;E2F3;PLK4;BARD1;CDT1;RRM1;RRM2;CDC7;FANCG;DHFR;ANLN;POLA1;WEE1;CDK6;POLE2;KIF4A;CDK1	WikiPathways_2016
DNA Replication_Homo sapiens_WP466	30/42	8.28944e-15	1.59237e-12	PRIM2;PCNA;MCM7;PRIM1;GMNN;MCM10;POLD3;POLD4;ORC6;CDC45;ORC1;POLD1;POLE;RFC5;CDT1;RFC3;RFC4;RFC2;CDC7;CDC6;POLA1;POLA2;DBF4;POLE2;MCM3;MCM4;MCM5;MCM6;UBA52;MCM2	WikiPathways_2016
Cell Cycle_Homo sapiens_WP179	50/103	1.11143e-13	1.07531e-11	CDKN1A;MCM7;MCM8;MCM9;BUB1B;MCM10;CDC20;CHEK1;SKP2;YWHAH;CDC25C;SMC1A;CDC25A;MPEG1;CDC25B;CCNA2;TFDP1;RBL1;DBF4;ESPL1;CCNE2;CCNE1;MCM3;MCM4;MCM5;MCM6;MCM2;PCNA;PRKDC;PKMYT1;CCNB2;CCNB1;ORC6;CDC45;ORC1;E2F1;E2F2;E2F3;BUB3;E2F5;BUB1;SMAD3;CDKN2A;PLK1;CDC7;CDC6;WEE1;CDK6;CDK1;MAD2L1	WikiPathways_2016
G1 to S cell cycle control_Homo sapiens_WP45	36/68	1.20239e-11	9.30652e-10	PRIM2;CDKN1A;PCNA;MCM7;PRIM1;CCNB1;ORC6;CDC45;ORC1;CREB3L4;MYC;E2F1;E2F2;E2F3;E2F5;POLE;CDKN2D;CDKN2A;MYT1;CDC25A;CREB3;POLA2;WEE1;RBL1;CDK6;TFDP1;TFDP2;CCNE2;CCNE1;POLE2;CDK1;MCM3;MCM4;MCM5;MCM6;MCM2	WikiPathways_2016
Cytoplasmic Ribosomal Proteins_Homo sapiens_WP477	36/89	1.19871e-07	6.62717e-06	RPL4;RPL5;RPL30;RPL32;RPL12;RPLP1;RPL34;RPL11;RPL36A;RPS4Y1;RPL7;RPS4X;RPS14;RPS17;RPS16;RPL18A;RPS18;RPLP2;RPL38;RPL37;RPL39;RPL23;RPL22;RPL35A;RPL23A;RPS25;RPS28;RPS27;RPL37A;RPS6KB2;RPS20;RPL26;RPL29;RPL28;UBA52;RPS24	WikiPathways_2016
Gastric Cancer Network 2_Homo sapiens_WP2363	18/31	2.67294e-07	1.29303e-05	FANCI;TOP2A;OTUD5;RFC3;AHCTF1;RFC4;UBE2C;DSCC1;ATAD2;CHTF18;LMNB2;RNF144B;CHTF8;UBE2T;MYC;CD48;BRIX1;LBR	WikiPathways_2016
Allograft Rejection_Homo sapiens_WP2328	28/78	4.14319e-05	0.00160341	CD86;PECR;CD40;LRRK2;CD80;CXCR5;TNF;PRKCZ;TUBA1B;HLA-DMA;HLA-DMB;HLA-DOA;MICA;HLA-DQA1;HLA-DPA1;HLA-DRB5;HLA-B;HLA-C;HLA-A;HLA-G;VEGFA;HLA-E;IL2RA;HLA-DPB1;FAS;HLA-DRA;HLA-DRB1;HLA-DQB1	WikiPathways_2016
DNA Damage Response_Homo sapiens_WP707	24/68	0.00019337	0.00575647	CDKN1A;PRKDC;H2AFX;BRCA1;SMC1A;CDC25C;CDC25A;PML;CCNB2;CCNB1;CDK6;RAD51;CCNE2;FANCD2;CCNE1;MYC;SESN1;CHEK1;CDK1;E2F1;FAS;TLK1;RAD1;NBN	WikiPathways_2016
Gastric Cancer Network 1_Homo sapiens_WP2361	14/29	9.2578e-05	0.00298564	TOP2A;INO80D;NOTCH1;UBE2C;LIN9;AURKA;KIF15;TPX2;CENPF;MCM4;MYBL2;KIF20B;ECT2;E2F7	WikiPathways_2016
miRNA Regulation of DNA Damage Response_Homo sapiens_WP1530	25/87	0.00411917	0.0996324	CDKN1A;MCM7;PRKDC;BRCA1;CCNB2;CCNB1;MYC;SESN1;CHEK1;E2F1;TLK1;NBN;H2AFX;SMC1A;CDC25C;CDC25A;PML;CDK6;RAD51;CCNE2;FANCD2;CCNE1;CDK1;FAS;RAD1	WikiPathways_2016
ATM Signaling Pathway_Homo sapiens_WP2516	14/40	0.00439017	0.0999409	CDKN1A;H2AFX;BRCA1;SMC1A;CDC25C;CDC25A;CCNB1;RAD51;CCNE1;FANCD2;CHEK1;CDK1;TLK1;NBN	WikiPathways_2016
Integrated Breast Cancer Pathway_Homo sapiens_WP1984	36/155	0.026228	0.406009	BLM;GRN;BMPR2;ODC1;BRCA1;BRCA2;AURKA;RAP1A;RRAS;NUP85;MYC;CHEK1;E2F1;RAD54L;JAK1;BARD1;SMAD1;PLK3;APOBEC3G;CHUK;NCOA3;PLK1;XRCC3;MYT1;SIRT1;CDC25A;PML;CCNB1IP1;CDC25B;SMAD7;TGFBR2;VEGFA;FER;WEE1;RAD51;MSH2	WikiPathways_2016
Integrated Cancer Pathway_Homo sapiens_WP1971	15/48	0.0105481	0.185551	BARD1;BLM;CDKN1A;SMAD3;POU2F1;PLK1;BRCA1;CDC25A;CDC25B;MSH2;MYC;CHEK1;CDK1;E2F1;JAK1	WikiPathways_2016
Primary Focal Segmental Glomerulosclerosis FSGS_Homo sapiens_WP2572	20/72	0.0141769	0.238542	SCARB2;ITGB1;CDKN1A;KIRREL2;PCNA;NOTCH1;CD151;MME;ITGA3;CD80;MKI67;MYO1E;PODXL;MYH9;FYN;UTRN;AGRN;SYNPO;TLR4;VCL	WikiPathways_2016
Inflammatory Response Pathway_Homo sapiens_WP453	11/30	0.00749402	0.152641	CD86;CD40;IL4R;LCK;IL2RA;CD80;IL2RB;IL5RA;LAMC1;IL2RG;TNFRSF1A	WikiPathways_2016
Homologous recombination_Homo sapiens_WP186	7/13	0.00260608	0.0672368	POLD3;POLD4;RAD51;POLD1;NBN;BRCA2;RAD54B	WikiPathways_2016
Nucleotide Metabolism_Homo sapiens_WP404	7/19	0.0301285	0.431842	DHFR;POLA1;RRM1;RRM2;MTHFD2;POLD1;ADSS	WikiPathways_2016
Mismatch repair_Homo sapiens_WP531	5/9	0.00951771	0.175398	PCNA;LIG1;MSH2;EXO1;POLD1	WikiPathways_2016
miR-517 relationship with ARCN1 and USP1_Homo sapiens_WP3596	3/5	0.0368989	0.460641	CDKN1A;ID2;USP1	WikiPathways_2016
Synthesis and Degradation of Ketone Bodies_Homo sapiens_WP311	3/5	0.0368989	0.460641	HMGCL;BDH1;OXCT1	WikiPathways_2016
Cell Cycle_Homo sapiens_R-HSA-1640170	215/566	4.00064e-34	5.21683e-31	CCP110;SMC4;SMC2;CDC20;MYC;CHEK1;STRA13;FBXO5;SKP2;GTSE1;TMPO;PRKCB;HUS1;ESCO2;DNA2;KIF20A;UBA52;NUP205;SET;SEH1L;ANAPC16;CDCA5;NCAPG;CDCA8;ARPP19;NCAPH;SKA1;SKA2;BRIP1;DSN1;TERT;NUP85;PCBP4;RAD21;CEP72;CEP78;PLK4;BARD1;CDT1;NCAPH2;RCC2;PLK1;CDC7;CDC6;ZWINT;DHFR;TPX2;POLA1;STAG1;POLA2;RPS27;STAG2;TOP2A;LIN54;CDKN1A;AHCTF1;FEN1;SETD8;CETN2;NCAPG2;BRCA1;BRCA2;XPO1;MIS18BP1;NUF2;CNTRL;LIN52;NDC1;RMI…	Reactome_2016
Cell Cycle, Mitotic_Homo sapiens_R-HSA-69278	182/462	2.5488e-31	1.66182e-28	ERCC6L;NUP188;GMNN;CASC5;CCP110;BUB1B;SMC4;SMC2;CDC20;MYC;NEK2;KNTC1;FBXO5;SKP2;GTSE1;TMPO;CEP135;LIG1;PRKCB;VRK1;ESCO2;CDC25C;CDC25A;CDC25B;CCNE2;CCNE1;DNA2;KIF20A;UBA52;NUP205;SET;SEH1L;ANAPC16;CDCA5;NCAPG;CDCA8;HMMR;PDS5B;PKMYT1;PDS5A;ARPP19;NCAPH;SKA1;SKA2;CCNB2;DSN1;CCNB1;ORC6;ORC1;NUP85;RAD21;CEP72;CEP78;PLK4;CDT1;NUP155;UBE2C;NCAPH2;RCC2;PLK1;CDC7;NUP153;CDC6;NDC80;ZWINT;DHFR;TPX2;POLA1;ST…	Reactome_2016
Mitotic Prometaphase_Homo sapiens_R-HSA-68877	58/107	1.51794e-18	6.59799e-16	AHCTF1;ERCC6L;BUB1B;CASC5;SMC4;SMC2;CDC20;SGOL2;SGOL1;XPO1;NUF2;KNTC1;SPDL1;PPP2R5B;SMC1A;INCENP;BIRC5;KIF2C;ITGB3BP;SEH1L;CDCA5;NCAPG;CDCA8;PDS5B;PDS5A;CENPA;NCAPH;AURKB;SKA1;SKA2;CCNB2;CCNB1;DSN1;NUP85;RAD21;BUB3;BUB1;CENPU;RCC2;PLK1;NDC80;ZWINT;CENPE;KIF18A;STAG1;CENPF;RPS27;STAG2;CENPH;CENPI;CENPK;CDK1;CENPM;CENPN;CENPO;SPC24;MAD2L1;SPC25	Reactome_2016
Resolution of Sister Chromatid Cohesion_Homo sapiens_R-HSA-2500257	54/99	1.58668e-17	5.17259e-15	AHCTF1;ERCC6L;BUB1B;CASC5;CDC20;SGOL2;SGOL1;XPO1;NUF2;KNTC1;SPDL1;PPP2R5B;SMC1A;INCENP;BIRC5;KIF2C;ITGB3BP;SEH1L;CDCA5;CDCA8;PDS5B;PDS5A;CENPA;AURKB;SKA1;SKA2;CCNB2;CCNB1;DSN1;NUP85;RAD21;BUB3;BUB1;CENPU;RCC2;PLK1;NDC80;ZWINT;CENPE;KIF18A;STAG1;CENPF;RPS27;STAG2;CENPH;CENPI;CENPK;CDK1;CENPM;CENPN;CENPO;SPC24;MAD2L1;SPC25	Reactome_2016
DNA strand elongation_Homo sapiens_R-HSA-69190	27/32	1.10349e-16	2.87789e-14	PRIM2;FEN1;PCNA;MCM7;MCM8;PRIM1;POLD3;POLD4;CDC45;POLD1;RFC5;GINS1;GINS2;RFC3;RFC4;LIG1;RFC2;GINS3;GINS4;POLA1;POLA2;MCM3;MCM4;MCM5;DNA2;MCM6;MCM2	Reactome_2016
RHO GTPases Activate Formins_Homo sapiens_R-HSA-5663220	51/114	3.37882e-12	7.3433e-10	ITGB1;AHCTF1;ERCC6L;BUB1B;CASC5;CDC20;SGOL2;SGOL1;XPO1;NUF2;KNTC1;SPDL1;PPP2R5B;RHOC;INCENP;BIRC5;KIF2C;ITGB3BP;SEH1L;SRC;CDCA8;CENPA;AURKB;SKA1;SKA2;DSN1;NUP85;BUB3;BUB1;SCAI;CENPU;RCC2;PLK1;NDC80;ZWINT;FMNL3;DIAPH1;CENPE;KIF18A;CENPF;RPS27;DIAPH3;CENPH;CENPI;CENPK;CENPM;CENPN;CENPO;SPC24;MAD2L1;SPC25	Reactome_2016
S Phase_Homo sapiens_R-HSA-69242	52/124	4.16761e-11	6.79321e-09	FEN1;CDKN1A;MCM7;MCM8;CKS1B;MYC;SKP2;POLE;RFC5;RFC3;RFC4;LIG1;RFC2;ESCO2;SMC1A;CDC25A;CDC25B;CCNA2;CCNE2;CCNE1;MCM3;MCM4;MCM5;DNA2;MCM6;UBA52;MCM2;PRIM2;PCNA;CDCA5;PRIM1;PDS5B;PDS5A;POLD3;POLD4;ORC6;CDC45;ORC1;RAD21;POLD1;GINS1;GINS2;CDT1;GINS3;GINS4;CDC6;POLA1;STAG1;POLA2;WEE1;STAG2;POLE2	Reactome_2016
M Phase_Homo sapiens_R-HSA-68886	87/268	2.88945e-10	2.69132e-08	AHCTF1;ERCC6L;SETD8;NUP188;NCAPG2;BUB1B;CASC5;SMC4;SMC2;LMNB1;CDC20;SGOL2;XPO1;SGOL1;NUF2;KNTC1;FBXO5;SPDL1;TMPO;NDC1;PRKCB;H2AFZ;H2AFX;PPP2R5B;VRK1;KIF23;MASTL;SMC1A;ESPL1;INCENP;NUP50;BIRC5;KIF2C;KIF20A;UBA52;ITGB3BP;NUP205;SET;SEH1L;ANAPC16;CDCA5;NCAPG;CDCA8;PDS5B;PDS5A;ARPP19;CENPA;NCAPH;SKA1;AURKB;SKA2;CCNB2;DSN1;CCNB1;NUP85;RAD21;LMNA;BUB3;BUB1;MAPK3;CENPU;NUP155;UBE2C;NCAPH2;RCC2;PLK1;NUP1…	Reactome_2016
Mitotic G1-G1/S phases_Homo sapiens_R-HSA-453279	55/136	6.28531e-11	9.10672e-09	TOP2A;LIN54;CDKN1A;MCM7;MCM8;MCM10;CKS1B;MYC;MYBL2;FBXO5;SKP2;POLE;LIN52;CDC25A;CCNA2;TFDP1;RBL1;DBF4;TFDP2;CCNE2;CCNE1;MCM3;MCM4;MCM5;MCM6;UBA52;MCM2;PRIM2;PCNA;PRIM1;LIN9;TYMS;PKMYT1;CCNB1;ORC6;CDC45;ORC1;E2F1;E2F2;E2F3;E2F5;CDKN2D;CDT1;RRM2;CDKN2A;CDC7;PPP2R3B;CDC6;DHFR;POLA1;POLA2;WEE1;CDK6;POLE2;CDK1	Reactome_2016
HDR through Homologous Recombination (HRR)_Homo sapiens_R-HSA-5685942	34/64	3.93089e-11	6.79321e-09	BLM;PCNA;BRCA1;BRCA2;RAD51AP1;POLD3;POLD4;BRIP1;WRN;EME1;EXO1;EME2;POLD1;CHEK1;RBBP8;TOPBP1;NBN;POLE;GEN1;RFC5;BARD1;RFC3;RFC4;RFC2;RMI1;XRCC2;XRCC3;HUS1;RAD51D;RAD51;POLE2;RAD1;DNA2;UBA52	Reactome_2016
Activation of ATR in response to replication stress_Homo sapiens_R-HSA-176187	24/37	1.01353e-10	1.32165e-08	RFC5;RFC3;RFC4;MCM7;RFC2;MCM8;HUS1;CDC7;MCM10;CDC6;CDC25C;CDC25A;DBF4;ORC6;CDC45;ORC1;CHEK1;MCM3;MCM4;MCM5;RAD1;MCM6;CLSPN;MCM2	Reactome_2016
Activation of the pre-replicative complex_Homo sapiens_R-HSA-68962	21/30	1.74184e-10	2.06488e-08	CDT1;PRIM2;MCM7;MCM8;PRIM1;CDC7;MCM10;CDC6;POLA1;POLA2;DBF4;ORC6;CDC45;ORC1;POLE2;MCM3;MCM4;MCM5;MCM6;POLE;MCM2	Reactome_2016
E2F mediated regulation of DNA replication_Homo sapiens_R-HSA-113510	22/33	2.78511e-10	2.69132e-08	CDT1;PRIM2;RRM2;PCNA;MCM8;PRIM1;PPP2R3B;CDC6;TYMS;CDC25A;DHFR;POLA1;POLA2;CCNB1;TFDP1;ORC6;CDC45;ORC1;CCNE1;CDK1;E2F1;FBXO5	Reactome_2016
Telomere C-strand (Lagging Strand) Synthesis_Homo sapiens_R-HSA-174417	17/22	8.10499e-10	6.60557e-08	RFC5;PRIM2;FEN1;RFC3;PCNA;RFC4;LIG1;RFC2;PRIM1;POLD3;POLD4;POLA1;POLA2;POLD1;POLE2;DNA2;POLE	Reactome_2016
G1/S-Specific Transcription_Homo sapiens_R-HSA-69205	15/17	2.48431e-10	2.69132e-08	CDT1;PCNA;RRM2;CDC6;TYMS;CDC25A;DHFR;POLA1;TFDP1;CDC45;ORC1;CCNE1;E2F1;CDK1;FBXO5	Reactome_2016
DNA Replication_Homo sapiens_R-HSA-69306	43/105	4.70646e-09	3.40957e-07	PRIM2;FEN1;CDKN1A;PCNA;MCM7;MCM8;PRIM1;GMNN;MCM10;POLD3;POLD4;ORC6;CDC45;ORC1;POLD1;E2F1;E2F2;E2F3;POLE;GINS1;RFC5;GINS2;CDT1;RFC3;RFC4;LIG1;RFC2;GINS3;GINS4;CDC7;CDC6;CCNA2;POLA1;POLA2;DBF4;POLE2;MCM3;MCM4;MCM5;DNA2;MCM6;UBA52;MCM2	Reactome_2016
Mitotic Metaphase and Anaphase_Homo sapiens_R-HSA-2555396	60/174	1.35237e-08	8.81743e-07	AHCTF1;ERCC6L;BUB1B;CASC5;LMNB1;CDC20;SGOL2;SGOL1;XPO1;NUF2;KNTC1;FBXO5;SPDL1;TMPO;PPP2R5B;VRK1;SMC1A;ESPL1;INCENP;BIRC5;KIF2C;UBA52;ITGB3BP;SEH1L;ANAPC16;CDCA5;CDCA8;PDS5B;PDS5A;CENPA;AURKB;SKA1;SKA2;DSN1;NUP85;RAD21;LMNA;BUB3;BUB1;CENPU;UBE2C;RCC2;PLK1;NDC80;ZWINT;CENPE;KIF18A;STAG1;CENPF;RPS27;STAG2;CENPH;CENPI;CENPK;CENPM;CENPN;CENPO;SPC24;MAD2L1;SPC25	Reactome_2016
Homologous DNA Pairing and Strand Exchange_Homo sapiens_R-HSA-5693579	24/42	4.19169e-09	3.21527e-07	RFC5;BARD1;RFC3;BLM;RFC4;RFC2;RMI1;XRCC2;XRCC3;HUS1;BRCA1;BRCA2;RAD51AP1;RAD51D;BRIP1;WRN;RAD51;EXO1;CHEK1;RBBP8;RAD1;DNA2;TOPBP1;NBN	Reactome_2016
Mitotic Anaphase_Homo sapiens_R-HSA-68882	59/173	2.80966e-08	1.37872e-06	AHCTF1;ERCC6L;BUB1B;CASC5;LMNB1;CDC20;SGOL2;SGOL1;XPO1;NUF2;KNTC1;SPDL1;TMPO;PPP2R5B;VRK1;SMC1A;ESPL1;INCENP;BIRC5;KIF2C;UBA52;ITGB3BP;SEH1L;ANAPC16;CDCA5;CDCA8;PDS5B;PDS5A;CENPA;AURKB;SKA1;SKA2;DSN1;NUP85;RAD21;LMNA;BUB3;BUB1;CENPU;UBE2C;RCC2;PLK1;NDC80;ZWINT;CENPE;KIF18A;STAG1;CENPF;RPS27;STAG2;CENPH;CENPI;CENPK;CENPM;CENPN;CENPO;SPC24;MAD2L1;SPC25	Reactome_2016
Unwinding of DNA_Homo sapiens_R-HSA-176974	12/12	5.37863e-10	4.67582e-08	GINS1;GINS2;CDC45;MCM7;MCM8;GINS3;GINS4;MCM3;MCM4;MCM5;MCM6;MCM2	Reactome_2016
Eukaryotic Translation Elongation_Homo sapiens_R-HSA-156842	38/89	9.2664e-09	6.35968e-07	RPL4;RPL5;RPL30;RPL32;RPL12;RPLP1;RPL34;RPL11;RPL36A;RPS4Y1;RPL7;RPS4X;RPS14;RPS17;RPS16;RPL18A;RPS18;RPLP2;RPL38;RPL37;RPL39;RPL23;RPL22;RPL35A;RPL23A;EEF2;EEF1G;RPS25;RPS28;RPS27;EEF1A2;RPL37A;RPS20;RPL26;RPL29;RPL28;UBA52;RPS24	Reactome_2016
Extension of Telomeres_Homo sapiens_R-HSA-180786	18/28	2.8547e-08	1.37872e-06	RFC5;PRIM2;RFC3;FEN1;RFC4;PCNA;LIG1;RFC2;PRIM1;POLD3;POLA1;POLD4;POLA2;TERT;POLE2;POLD1;DNA2;POLE	Reactome_2016
Lagging Strand Synthesis_Homo sapiens_R-HSA-69186	15/20	1.69296e-08	1.05125e-06	RFC5;PRIM2;FEN1;RFC3;PCNA;RFC4;LIG1;RFC2;PRIM1;POLD3;POLD4;POLA1;POLA2;POLD1;DNA2	Reactome_2016
Separation of Sister Chromatids_Homo sapiens_R-HSA-2467813	55/162	9.71836e-08	3.33493e-06	AHCTF1;ERCC6L;BUB1B;CASC5;CDC20;SGOL2;SGOL1;XPO1;NUF2;KNTC1;SPDL1;PPP2R5B;SMC1A;ESPL1;INCENP;BIRC5;KIF2C;UBA52;ITGB3BP;SEH1L;ANAPC16;CDCA5;CDCA8;PDS5B;PDS5A;CENPA;AURKB;SKA1;SKA2;DSN1;NUP85;RAD21;BUB3;BUB1;CENPU;UBE2C;RCC2;PLK1;NDC80;ZWINT;CENPE;KIF18A;STAG1;CENPF;RPS27;STAG2;CENPH;CENPI;CENPK;CENPM;CENPN;CENPO;SPC24;MAD2L1;SPC25	Reactome_2016
Homology Directed Repair_Homo sapiens_R-HSA-5693538	45/118	2.84543e-08	1.37872e-06	BLM;FEN1;PCNA;BRCA1;BRCA2;RAD51AP1;POLD3;POLD4;BRIP1;WRN;EME1;EME2;EXO1;POLD1;CHEK1;RBBP8;NBN;WHSC1;CLSPN;TOPBP1;POLE;GEN1;BARD1;RFC5;POLQ;TIPIN;RFC3;RFC4;RFC2;RMI1;PARP2;XRCC2;XRCC3;H2AFX;HUS1;LIG3;CCNA2;RAD51D;RAD51;BRE;POLE2;TIMELESS;RAD1;DNA2;UBA52	Reactome_2016
Presynaptic phase of homologous DNA pairing and strand exchange_Homo sapiens_R-HSA-5693616	22/39	2.57735e-08	1.37872e-06	RFC5;BARD1;RFC3;BLM;RFC4;RFC2;RMI1;XRCC2;HUS1;BRCA1;BRCA2;RAD51D;BRIP1;WRN;RAD51;EXO1;CHEK1;RBBP8;RAD1;DNA2;TOPBP1;NBN	Reactome_2016
Peptide chain elongation_Homo sapiens_R-HSA-156902	36/84	2.00474e-08	1.1366e-06	RPL4;RPL5;RPL30;RPL32;RPL12;RPLP1;RPL34;RPL11;RPL36A;RPS4Y1;RPL7;RPS4X;RPS14;RPS17;RPS16;RPL18A;RPS18;RPLP2;RPL38;RPL37;RPL39;RPL23;RPL22;RPL35A;RPL23A;EEF2;RPS25;RPS28;RPS27;RPL37A;RPS20;RPL26;RPL29;RPL28;UBA52;RPS24	Reactome_2016
Chromosome Maintenance_Homo sapiens_R-HSA-73886	36/86	4.20054e-08	1.65985e-06	PRIM2;FEN1;PCNA;PRIM1;HJURP;CASC5;CENPA;POLD3;POLD4;TERT;MIS18BP1;POLD1;STRA13;OIP5;POLE;RFC5;CENPU;RFC3;RFC4;CENPW;LIG1;RFC2;H2AFZ;H2AFX;POLA1;POLA2;MIS18A;CENPH;CENPI;POLE2;CENPK;CENPM;CENPN;DNA2;CENPO;ITGB3BP	Reactome_2016
DNA Double-Strand Break Repair_Homo sapiens_R-HSA-5693532	51/145	7.81073e-08	2.75275e-06	FEN1;RIF1;BRCA1;BRCA2;EME1;EME2;EXO1;CHEK1;POLL;NBN;WHSC1;TOPBP1;KPNA2;POLE;GEN1;RFC5;TIPIN;RFC3;RFC4;RFC2;RMI1;PARP2;H2AFX;HUS1;LIG3;CCNA2;RAD51D;TIMELESS;DNA2;UBA52;BLM;PCNA;PAXIP1;PRKDC;RAD51AP1;POLD3;POLD4;BRIP1;WRN;POLD1;RBBP8;APBB1;CLSPN;BARD1;POLQ;XRCC2;XRCC3;RAD51;BRE;POLE2;RAD1	Reactome_2016
Formation of a pool of free 40S subunits_Homo sapiens_R-HSA-72689	39/96	3.14297e-08	1.41325e-06	RPL4;RPL5;RPL30;RPL32;RPL12;RPLP1;RPL34;RPL11;RPL36A;RPS4Y1;RPL7;RPS4X;RPS14;RPS17;RPS16;RPL18A;RPS18;RPLP2;RPL38;RPL37;RPL39;RPL23;RPL22;RPL35A;RPL23A;RPS25;RPS28;RPS27;EIF3L;RPL37A;EIF3G;EIF3H;RPS20;RPL26;EIF3F;RPL29;RPL28;UBA52;RPS24	Reactome_2016
G0 and Early G1_Homo sapiens_R-HSA-1538133	17/25	1.98362e-08	1.1366e-06	TOP2A;LIN54;PCNA;CDC6;LIN9;CDC25A;CCNA2;TFDP1;RBL1;TFDP2;CCNE2;CCNE1;CDK1;E2F1;MYBL2;E2F5;LIN52	Reactome_2016
G1/S Transition_Homo sapiens_R-HSA-69206	42/112	1.4133e-07	4.72551e-06	PRIM2;CDKN1A;PCNA;MCM7;MCM8;PRIM1;MCM10;TYMS;PKMYT1;CKS1B;CCNB1;ORC6;CDC45;ORC1;MYC;E2F1;FBXO5;SKP2;POLE;CDT1;RRM2;CDC7;PPP2R3B;CDC6;CDC25A;DHFR;CCNA2;POLA1;POLA2;WEE1;TFDP1;DBF4;CCNE2;CCNE1;POLE2;CDK1;MCM3;MCM4;MCM5;MCM6;UBA52;MCM2	Reactome_2016
Cell Cycle Checkpoints_Homo sapiens_R-HSA-69620	58/182	5.09775e-07	1.38489e-05	CDKN1A;MCM7;MCM8;BUB1B;MCM10;BRCA1;CDC20;EXO1;CHEK1;NBN;WHSC1;TOPBP1;GTSE1;ZNF385A;YWHAH;RFC5;RFC3;RFC4;RFC2;RMI1;H2AFX;HUS1;CDC25C;CDC25A;CCNA2;DBF4;CCNE2;CCNE1;MCM3;MCM4;MCM5;DNA2;MCM6;UBA52;MCM2;BLM;ANAPC16;PKMYT1;CCNB2;BRIP1;CCNB1;WRN;ORC6;CDC45;ORC1;PCBP4;RBBP8;CLSPN;BUB3;BARD1;UBE2C;CDC7;CDC6;WEE1;BRE;CDK1;RAD1;MAD2L1	Reactome_2016
RHO GTPase Effectors_Homo sapiens_R-HSA-195258	75/255	4.53572e-07	1.25842e-05	CYFIP2;ITGB1;NCKAP1;AHCTF1;ERCC6L;RTKN;NCF1;KIF14;BUB1B;CASC5;CDC20;SGOL2;XPO1;SGOL1;NUF2;RAC2;KNTC1;SPDL1;YWHAH;H2AFZ;H2AFX;RHOG;PPP2R5B;RHOC;CDC25C;CIT;CTTN;INCENP;BIRC5;MYH9;TAX1BP3;KIF2C;RHOQ;ITGB3BP;SEH1L;SRC;CDCA8;CENPA;SKA1;AURKB;SKA2;DSN1;NUP85;RHPN1;CTNNA1;MYH14;NCKAP1L;BUB3;BUB1;SCAI;MAPK3;CENPU;RCC2;PLK1;ZWINT;NDC80;FMNL3;CENPE;DIAPH1;CENPF;KIF18A;RPS27;DIAPH3;CENPH;ABI2;CENPI;PRC1;CEN…	Reactome_2016
Selenocysteine synthesis_Homo sapiens_R-HSA-2408557	36/87	6.00519e-08	2.30317e-06	RPL4;RPL5;RPL30;RPL32;RPL12;RPLP1;RPL34;RPL11;RPL36A;RPS4Y1;RPL7;RPS4X;RPS14;RPS17;RPS16;RPL18A;RPS18;RPLP2;RPL38;RPL37;RPL39;PSTK;RPL23;RPL22;RPL35A;RPL23A;RPS25;RPS28;RPS27;RPL37A;RPS20;RPL26;RPL29;RPL28;UBA52;RPS24	Reactome_2016
Viral mRNA Translation_Homo sapiens_R-HSA-192823	35/84	7.41645e-08	2.72598e-06	RPL4;RPL5;RPL30;RPL32;RPL12;RPLP1;RPL34;RPL11;RPL36A;RPS4Y1;RPL7;RPS4X;RPS14;RPS17;RPS16;RPL18A;RPS18;RPLP2;RPL38;RPL37;RPL39;RPL23;RPL22;RPL35A;RPL23A;RPS25;RPS28;RPS27;RPL37A;RPS20;RPL26;RPL29;RPL28;UBA52;RPS24	Reactome_2016
Resolution of D-loop Structures through Holliday Junction Intermediates_Homo sapiens_R-HSA-5693568	19/32	7.52572e-08	2.72598e-06	GEN1;BARD1;BLM;RMI1;XRCC2;XRCC3;BRCA1;BRCA2;RAD51AP1;RAD51D;BRIP1;WRN;RAD51;EME1;EXO1;EME2;RBBP8;DNA2;NBN	Reactome_2016
GTP hydrolysis and joining of the 60S ribosomal subunit_Homo sapiens_R-HSA-72706	40/107	3.05952e-07	9.49908e-06	RPL4;RPL5;RPL30;RPL32;RPL12;RPL34;RPLP1;RPL11;RPL36A;RPS4Y1;RPL7;RPS4X;RPS14;RPS17;RPS16;RPL18A;RPS18;RPLP2;RPL38;RPL37;RPL39;RPL23;RPL22;RPL35A;RPL23A;RPS25;RPS28;RPS27;EIF5;EIF3L;RPL37A;EIF3G;EIF3H;RPS20;RPL26;EIF3F;RPL29;RPL28;UBA52;RPS24	Reactome_2016
Influenza Viral RNA Transcription and Replication_Homo sapiens_R-HSA-168273	45/128	4.50389e-07	1.25842e-05	RPL4;RPL5;NUP205;RPL30;SEH1L;RPL32;NUP188;RPL12;RPL34;RPLP1;RPL11;RPL36A;RPS4Y1;RPL7;RPS4X;RPS14;RPS17;RPS16;RPL18A;POLR2A;NUP85;RPS18;POLR2D;RPLP2;RPL38;RPL37;RPL39;NDC1;NUP155;RPL23;RPL22;RPL35A;NUP153;RPL23A;RPS25;RPS28;RPS27;NUP50;RPL37A;RPS20;RPL26;RPL29;RPL28;UBA52;RPS24	Reactome_2016
HDR through Homologous Recombination (HR) or Single Strand Annealing (SSA)_Homo sapiens_R-HSA-5693567	41/112	4.21673e-07	1.22192e-05	BLM;PCNA;BRCA1;BRCA2;RAD51AP1;POLD3;POLD4;BRIP1;WRN;EME1;EME2;EXO1;POLD1;CHEK1;RBBP8;NBN;WHSC1;CLSPN;TOPBP1;POLE;GEN1;BARD1;RFC5;TIPIN;RFC3;RFC4;RFC2;RMI1;XRCC2;XRCC3;H2AFX;HUS1;CCNA2;RAD51D;RAD51;BRE;POLE2;TIMELESS;RAD1;DNA2;UBA52	Reactome_2016
Synthesis of DNA_Homo sapiens_R-HSA-69239	36/97	1.43441e-06	3.46384e-05	PRIM2;FEN1;CDKN1A;PCNA;MCM7;MCM8;PRIM1;POLD3;POLD4;ORC6;CDC45;ORC1;POLD1;POLE;GINS1;RFC5;GINS2;CDT1;RFC3;RFC4;LIG1;RFC2;GINS3;GINS4;CDC6;CCNA2;POLA1;POLA2;POLE2;MCM3;MCM4;MCM5;DNA2;MCM6;UBA52;MCM2	Reactome_2016
Eukaryotic Translation Termination_Homo sapiens_R-HSA-72764	35/87	2.09502e-07	6.66319e-06	RPL4;RPL5;RPL30;RPL32;RPL12;RPLP1;RPL34;RPL11;RPL36A;RPS4Y1;RPL7;RPS4X;RPS14;RPS17;RPS16;RPL18A;RPS18;RPLP2;RPL38;RPL37;RPL39;RPL23;RPL22;RPL35A;RPL23A;RPS25;RPS28;RPS27;RPL37A;RPS20;RPL26;RPL29;RPL28;UBA52;RPS24	Reactome_2016
Resolution of D-Loop Structures_Homo sapiens_R-HSA-5693537	19/33	1.49205e-07	4.8641e-06	GEN1;BARD1;BLM;RMI1;XRCC2;XRCC3;BRCA1;BRCA2;RAD51AP1;RAD51D;BRIP1;WRN;RAD51;EME1;EXO1;EME2;RBBP8;DNA2;NBN	Reactome_2016
Nonsense Mediated Decay (NMD) independent of the Exon Junction Complex (EJC)_Homo sapiens_R-HSA-975956	35/89	4.02918e-07	1.22187e-05	RPL4;RPL5;RPL30;RPL32;RPL12;RPLP1;RPL34;RPL11;RPL36A;RPS4Y1;RPL7;RPS4X;RPS14;RPS17;RPS16;RPL18A;RPS18;RPLP2;RPL38;RPL37;RPL39;RPL23;RPL22;RPL35A;RPL23A;RPS25;RPS28;RPS27;RPL37A;RPS20;RPL26;RPL29;RPL28;UBA52;RPS24	Reactome_2016
Influenza Life Cycle_Homo sapiens_R-HSA-168255	46/136	1.18411e-06	2.91335e-05	RPL4;RPL5;NUP205;RPL30;SEH1L;RPL32;NUP188;RPL12;RPL34;RPLP1;RPL11;RPL36A;RPS4Y1;RPL7;RPS4X;RPS14;RPS17;RPS16;XPO1;RPL18A;POLR2A;NUP85;RPS18;POLR2D;RPLP2;RPL38;RPL37;RPL39;NDC1;NUP155;RPL23;RPL22;RPL35A;NUP153;RPL23A;RPS25;RPS28;RPS27;NUP50;RPL37A;RPS20;RPL26;RPL29;RPL28;UBA52;RPS24	Reactome_2016
Cap-dependent Translation Initiation_Homo sapiens_R-HSA-72737	41/114	7.25555e-07	1.81947e-05	RPL4;RPL5;RPL30;RPL32;RPL12;RPL34;RPLP1;RPL11;RPL36A;RPS4Y1;RPL7;RPS4X;RPS14;RPS17;RPS16;RPL18A;RPS18;RPLP2;RPL38;RPL37;RPL39;EIF2B3;RPL23;RPL22;RPL35A;RPL23A;RPS25;RPS28;RPS27;EIF5;EIF3L;RPL37A;EIF3G;EIF3H;RPS20;RPL26;EIF3F;RPL29;RPL28;UBA52;RPS24	Reactome_2016
Eukaryotic Translation Initiation_Homo sapiens_R-HSA-72613	41/114	7.25555e-07	1.81947e-05	RPL4;RPL5;RPL30;RPL32;RPL12;RPL34;RPLP1;RPL11;RPL36A;RPS4Y1;RPL7;RPS4X;RPS14;RPS17;RPS16;RPL18A;RPS18;RPLP2;RPL38;RPL37;RPL39;EIF2B3;RPL23;RPL22;RPL35A;RPL23A;RPS25;RPS28;RPS27;EIF5;EIF3L;RPL37A;EIF3G;EIF3H;RPS20;RPL26;EIF3F;RPL29;RPL28;UBA52;RPS24	Reactome_2016
Polo-like kinase mediated events_Homo sapiens_R-HSA-156711	13/16	3.04906e-08	1.41325e-06	LIN54;PLK1;LIN9;PKMYT1;FOXM1;CDC25C;CDC25A;CCNB2;WEE1;CENPF;CCNB1;MYBL2;LIN52	Reactome_2016
3' -UTR-mediated translational regulation_Homo sapiens_R-HSA-157279	39/106	6.88693e-07	1.79611e-05	RPL4;RPL5;RPL30;RPL32;RPL12;RPL34;RPLP1;RPL11;RPL36A;RPS4Y1;RPL7;RPS4X;RPS14;RPS17;RPS16;RPL18A;RPS18;RPLP2;RPL38;RPL37;RPL39;RPL23;RPL22;RPL35A;RPL23A;RPS25;RPS28;RPS27;EIF3L;RPL37A;EIF3G;EIF3H;RPS20;RPL26;EIF3F;RPL29;RPL28;UBA52;RPS24	Reactome_2016
L13a-mediated translational silencing of Ceruloplasmin expression_Homo sapiens_R-HSA-156827	39/106	6.88693e-07	1.79611e-05	RPL4;RPL5;RPL30;RPL32;RPL12;RPL34;RPLP1;RPL11;RPL36A;RPS4Y1;RPL7;RPS4X;RPS14;RPS17;RPS16;RPL18A;RPS18;RPLP2;RPL38;RPL37;RPL39;RPL23;RPL22;RPL35A;RPL23A;RPS25;RPS28;RPS27;EIF3L;RPL37A;EIF3G;EIF3H;RPS20;RPL26;EIF3F;RPL29;RPL28;UBA52;RPS24	Reactome_2016
DNA Repair_Homo sapiens_R-HSA-73894	78/285	5.74122e-06	0.000124776	DCLRE1B;FEN1;RIF1;CETN2;UBE2L6;BRCA1;BRCA2;ALKBH2;EME1;EME2;EXO1;CHEK1;REV3L;POLI;STRA13;POLL;NBN;WHSC1;TOPBP1;KPNA2;POLE;HMGN1;GEN1;RFC5;TIPIN;RFC3;RFC4;LIG1;RMI1;PARP2;RFC2;H2AFX;HUS1;LIG3;CCNA2;RAD51D;MSH2;FANCD2;TIMELESS;DNA2;DTL;UBA52;INO80C;BLM;PAXIP1;PCNA;INO80D;PRKDC;UNG;RAD51AP1;POLD3;POLD4;BRIP1;WRN;POLR2A;POLD1;POLR2D;USP1;RBBP8;APBB1;CLSPN;BARD1;FANCI;POLQ;FANCM;XRCC2;XRCC3;FANCA;INO8…	Reactome_2016
Influenza Infection_Homo sapiens_R-HSA-168254	48/147	2.20045e-06	5.18555e-05	RPL4;RPL5;NUP205;RPL30;SEH1L;RPL32;NUP188;RPL12;RPL34;RPLP1;RPL11;RPL36A;RPS4Y1;RPL7;RPS4X;RPS14;RPS17;RPS16;XPO1;RPL18A;POLR2A;NUP85;RPS18;POLR2D;RPLP2;RPL38;RPL37;KPNA2;KPNA3;RPL39;NDC1;NUP155;RPL23;RPL22;RPL35A;NUP153;RPL23A;RPS25;RPS28;RPS27;NUP50;RPL37A;RPS20;RPL26;RPL29;RPL28;UBA52;RPS24	Reactome_2016
Leading Strand Synthesis_Homo sapiens_R-HSA-69109	12/14	3.49029e-08	1.42229e-06	RFC5;POLD3;PRIM2;POLD4;POLA1;RFC3;POLA2;PCNA;RFC4;RFC2;PRIM1;POLD1	Reactome_2016
Polymerase switching on the C-strand of the telomere_Homo sapiens_R-HSA-174411	12/14	3.49029e-08	1.42229e-06	RFC5;POLD3;PRIM2;POLD4;POLA1;RFC3;POLA2;PCNA;RFC4;RFC2;PRIM1;POLD1	Reactome_2016
Selenoamino acid metabolism_Homo sapiens_R-HSA-2408522	39/111	2.60927e-06	5.96927e-05	RPL4;RPL5;RPL30;RPL32;RPL12;RPL34;RPLP1;RPL11;RPL36A;RPS4Y1;RPL7;RPS4X;RPS14;RPS17;RPS16;RPL18A;RPS18;CBS;RPLP2;RPL38;RPL37;RPL39;PSTK;RPL23;TXNRD1;GSR;RPL22;RPL35A;RPL23A;RPS25;RPS28;RPS27;RPL37A;RPS20;RPL26;RPL29;RPL28;UBA52;RPS24	Reactome_2016
Resolution of D-loop Structures through Synthesis-Dependent Strand Annealing (SDSA)_Homo sapiens_R-HSA-5693554	16/26	4.12544e-07	1.22192e-05	BARD1;BLM;RMI1;XRCC2;XRCC3;BRCA1;BRCA2;RAD51AP1;RAD51D;BRIP1;WRN;RAD51;EXO1;RBBP8;DNA2;NBN	Reactome_2016
Polymerase switching_Homo sapiens_R-HSA-69091	12/14	3.49029e-08	1.42229e-06	RFC5;POLD3;PRIM2;POLD4;POLA1;RFC3;POLA2;PCNA;RFC4;RFC2;PRIM1;POLD1	Reactome_2016
G2/M Checkpoints_Homo sapiens_R-HSA-69481	46/150	2.2398e-05	0.000423289	BLM;MCM7;MCM8;MCM10;BRCA1;PKMYT1;CCNB2;BRIP1;CCNB1;WRN;ORC6;CDC45;ORC1;EXO1;CHEK1;RBBP8;NBN;WHSC1;CLSPN;TOPBP1;GTSE1;YWHAH;BARD1;RFC5;RFC3;RFC4;RFC2;RMI1;H2AFX;HUS1;CDC7;CDC6;CDC25C;CDC25A;WEE1;DBF4;BRE;CDK1;MCM3;MCM4;MCM5;RAD1;DNA2;MCM6;UBA52;MCM2	Reactome_2016
SRP-dependent cotranslational protein targeting to membrane_Homo sapiens_R-HSA-1799339	37/107	7.11761e-06	0.000152153	RPL4;RPL5;RPL30;RPL32;RPL12;RPL34;RPLP1;RPL11;RPL36A;RPS4Y1;RPL7;RPS4X;RPS14;RPS17;RPS16;RPL18A;RPS18;RPLP2;RPL38;RPL37;RPL39;SSR4;RPL23;SSR2;RPL22;RPL35A;RPL23A;RPS25;RPS28;RPS27;RPL37A;RPS20;RPL26;RPL29;RPL28;UBA52;RPS24	Reactome_2016
Nonsense Mediated Decay (NMD) enhanced by the Exon Junction Complex (EJC)_Homo sapiens_R-HSA-975957	37/106	5.553e-06	0.000122731	RPL4;RPL5;RPL30;SMG1;RPL32;RPL12;RPL34;RPLP1;RPL11;EIF4A3;RPL36A;RPS4Y1;RPL7;RPS4X;RPS14;RPS17;RPS16;RPL18A;RPS18;RPLP2;RPL38;RPL37;RPL39;RPL23;RPL22;RPL35A;RPL23A;RPS25;RPS28;RPS27;RPL37A;RPS20;RPL26;RPL29;RPL28;UBA52;RPS24	Reactome_2016
Nonsense-Mediated Decay (NMD)_Homo sapiens_R-HSA-927802	37/106	5.553e-06	0.000122731	RPL4;RPL5;RPL30;SMG1;RPL32;RPL12;RPL34;RPLP1;RPL11;EIF4A3;RPL36A;RPS4Y1;RPL7;RPS4X;RPS14;RPS17;RPS16;RPL18A;RPS18;RPLP2;RPL38;RPL37;RPL39;RPL23;RPL22;RPL35A;RPL23A;RPS25;RPS28;RPS27;RPL37A;RPS20;RPL26;RPL29;RPL28;UBA52;RPS24	Reactome_2016
Immunoregulatory interactions between a Lymphoid and a non-Lymphoid cell_Homo sapiens_R-HSA-198933	48/157	1.64401e-05	0.000324817	ITGB1;CD40;TRAC;ITGB2;ICAM3;CD1D;CD3E;LILRA2;ITGAL;TREM1;IGLV8-61;CD1A;IGLV4-60;IGLV1-40;IGLV7-46;NCR3LG1;IGLV1-44;SLAMF7;LAIR2;SLAMF6;ITGB7;IGLC1;FCGR1A;B2M;MICA;CD33;LAIR1;MICB;HLA-H;ITGA4;HLA-B;HLA-C;LILRB1;HLA-A;LILRB2;IGLV7-43;HLA-G;HLA-E;CD200R1;NCR3;SELL;TREML2;IGHV7-81;CD247;PVRL2;HCST;CLEC2D;CD22	Reactome_2016
Signaling by Rho GTPases_Homo sapiens_R-HSA-194315	92/367	4.06871e-05	0.000726793	CYFIP2;ITGB1;ARHGAP11A;ARHGAP11B;NCKAP1;AHCTF1;ERCC6L;TRIO;RTKN;NCF1;KIF14;BUB1B;CASC5;CDC20;AKAP13;SGOL2;XPO1;SGOL1;MCF2L;NUF2;RAC2;KNTC1;SPDL1;YWHAH;H2AFZ;H2AFX;RHOG;PPP2R5B;RHOC;CDC25C;CIT;TIAM1;DEPDC1B;ARHGEF9;CTTN;INCENP;BIRC5;MYH9;TAX1BP3;KIF2C;RHOQ;ITGB3BP;SEH1L;SRC;ARHGAP19;CDCA8;CENPA;SKA1;AURKB;SKA2;FGD2;FGD3;ARHGAP22;DSN1;RACGAP1;NUP85;RHPN1;CTNNA1;MYH14;NCKAP1L;BUB3;ECT2;BUB1;SCAI;MAP…	Reactome_2016
Translation_Homo sapiens_R-HSA-72766	46/151	2.69938e-05	0.000488887	RPL4;RPL5;RPL30;RPL32;RPL12;RPL34;RPLP1;RPL11;RPL36A;RPS4Y1;RPL7;RPS4X;RPS14;RPS17;RPS16;RPL18A;RPS18;RPLP2;RPL38;RPL37;RPL39;EIF2B3;SSR4;RPL23;SSR2;RPL22;RPL35A;RPL23A;EEF2;EEF1G;RPS25;RPS28;RPS27;EIF5;EIF3L;EEF1A2;RPL37A;EIF3G;EIF3H;RPS20;RPL26;EIF3F;RPL29;RPL28;UBA52;RPS24	Reactome_2016
HDR through Single Strand Annealing (SSA)_Homo sapiens_R-HSA-5685938	18/37	8.1543e-06	0.000171503	RFC5;BARD1;RFC3;BLM;RFC4;RFC2;RMI1;HUS1;BRCA1;BRIP1;WRN;RAD51;EXO1;RBBP8;RAD1;DNA2;TOPBP1;NBN	Reactome_2016
MHC class II antigen presentation_Homo sapiens_R-HSA-2132295	34/103	4.92546e-05	0.000845106	KIF11;IFI30;KIF15;DYNC2LI1;HLA-DMA;HLA-DMB;RACGAP1;KIF5C;CTSH;AP1S3;CTSF;HLA-DOA;KIFAP3;CTSD;HLA-DQA1;CTSB;SPTBN2;HLA-DPA1;CTSA;CD74;HLA-DRB5;AP1B1;KIF23;KIF22;CENPE;KIF18A;KIF4A;HLA-DPB1;HLA-DRA;KIF2C;KIF20A;HLA-DRB1;LGMN;HLA-DQB1	Reactome_2016
TP53 Regulates Transcription of Cell Cycle Genes_Homo sapiens_R-HSA-6791312	20/48	4.53483e-05	0.000788456	PLK3;BTG2;CDKN1A;PCNA;CDC25C;AURKA;CCNA2;CCNB1;RGCC;TFDP1;RBL1;TFDP2;CCNE2;CCNE1;PCBP4;CENPJ;CDK1;E2F1;E2F7;ZNF385A	Reactome_2016
SUMOylation_Homo sapiens_R-HSA-2990846	32/101	0.000192723	0.00303122	TOP2A;NUP205;BLM;PCNA;SEH1L;NUP188;CETN2;CDCA8;BRCA1;BMI1;AURKB;AURKA;WRN;NUP85;RAD21;NDC1;NUP155;CDKN2A;CBX2;NSMCE1;NUP153;SMC1A;PML;SENP1;STAG1;STAG2;NSMCE4A;INCENP;NUP50;BIRC5;UBA2;SAE1	Reactome_2016
G2/M DNA damage checkpoint_Homo sapiens_R-HSA-69473	26/78	0.000305572	0.00452802	BLM;BRCA1;BRIP1;WRN;CCNB1;EXO1;CHEK1;RBBP8;TOPBP1;NBN;WHSC1;YWHAH;RFC5;BARD1;RFC3;RFC4;RFC2;RMI1;H2AFX;HUS1;CDC25C;WEE1;BRE;CDK1;RAD1;DNA2	Reactome_2016
Gap-filling DNA repair synthesis and ligation in GG-NER_Homo sapiens_R-HSA-5696397	13/23	1.90643e-05	0.000371043	RFC5;RFC3;PCNA;RFC4;LIG1;RFC2;LIG3;POLD3;POLD4;POLD1;POLE2;POLE;UBA52	Reactome_2016
Metabolism of nucleotides_Homo sapiens_R-HSA-15869	28/87	0.000353508	0.00517948	DTYMK;GMPR2;AK4;TYMS;PFAS;AK9;PNP;PPAT;TK1;NUDT16;UPP1;NUDT15;ADSS;LHPP;DUT;RRM1;GPX1;RRM2;TXNRD1;GSR;CAD;CTPS1;PAICS;DCK;UCK2;ADSSL1;ADPRM;ADA	Reactome_2016
DNA Replication Pre-Initiation_Homo sapiens_R-HSA-69002	26/82	0.000728584	0.00950074	PRIM2;MCM7;MCM8;PRIM1;GMNN;MCM10;ORC6;CDC45;ORC1;E2F1;E2F2;E2F3;POLE;CDT1;CDC7;CDC6;POLA1;POLA2;DBF4;POLE2;MCM3;MCM4;MCM5;MCM6;UBA52;MCM2	Reactome_2016
M/G1 Transition_Homo sapiens_R-HSA-68874	26/82	0.000728584	0.00950074	PRIM2;MCM7;MCM8;PRIM1;GMNN;MCM10;ORC6;CDC45;ORC1;E2F1;E2F2;E2F3;POLE;CDT1;CDC7;CDC6;POLA1;POLA2;DBF4;POLE2;MCM3;MCM4;MCM5;MCM6;UBA52;MCM2	Reactome_2016
Resolution of AP sites via the multiple-nucleotide patch replacement pathway_Homo sapiens_R-HSA-110373	13/22	9.81069e-06	0.000196818	RFC5;FEN1;RFC3;PCNA;RFC4;LIG1;PARP2;RFC2;POLD3;POLD4;POLD1;POLE2;POLE	Reactome_2016
AURKA Activation by TPX2_Homo sapiens_R-HSA-8854518	25/72	0.000192938	0.00303122	CETN2;CCP110;HMMR;AURKA;HAUS8;HAUS7;CNTRL;CEP72;NEK2;CEP78;PLK4;CEP135;TUBB;CEP152;PLK1;HAUS5;TUBG1;TUBB4B;HAUS2;TPX2;CENPJ;ALMS1;CDK1;FGFR1OP;SDCCAG8	Reactome_2016
Processing of DNA double-strand break ends_Homo sapiens_R-HSA-5693607	26/81	0.000591419	0.00820437	BLM;BRCA1;BRIP1;WRN;EXO1;CHEK1;RBBP8;TOPBP1;NBN;WHSC1;CLSPN;RFC5;BARD1;RFC3;TIPIN;RFC4;RFC2;RMI1;H2AFX;HUS1;CCNA2;BRE;TIMELESS;RAD1;DNA2;UBA52	Reactome_2016
Mitotic G2-G2/M phases_Homo sapiens_R-HSA-453274	46/175	0.0011155	0.0137227	LIN54;CDKN1A;CETN2;CCP110;LIN9;HMMR;PKMYT1;FOXM1;AURKA;CCNB2;CCNB1;XPO1;HAUS8;HAUS7;CNTRL;E2F1;CEP72;E2F3;NEK2;MYBL2;GTSE1;CEP78;LIN52;PLK4;CEP135;TUBB;CEP152;PLK1;HAUS5;CDC25C;TUBG1;TUBB4B;CDC25A;HAUS2;CDC25B;CCNA2;TPX2;CENPF;WEE1;CENPJ;ALMS1;TUBGCP5;CDK1;FGFR1OP;UBA52;SDCCAG8	Reactome_2016
Regulation of TP53 Activity through Phosphorylation_Homo sapiens_R-HSA-6804756	28/89	0.000534733	0.00757926	BLM;PRKAG1;PRKAG2;BRCA1;AURKB;AURKA;BRIP1;WRN;EXO1;CHEK1;TP53INP1;RBBP8;TOPBP1;NBN;RFC5;BARD1;PLK3;RFC3;RFC4;RFC2;RMI1;HUS1;CCNA2;TPX2;RAD1;DNA2;TAF5;UBA52	Reactome_2016
DNA Damage Bypass_Homo sapiens_R-HSA-73893	18/46	0.000278784	0.00417856	RFC5;RFC3;RFC4;PCNA;RFC2;UBE2L6;POLD3;POLD4;KIAA0101;POLE2;POLD1;USP1;REV3L;POLI;DTL;UBA52;POLE;RAD18	Reactome_2016
Major pathway of rRNA processing in the nucleolus_Homo sapiens_R-HSA-6791226	44/166	0.00117695	0.0141031	RPL4;RPL5;RPL30;RPL32;RPL12;RPL34;RPLP1;RPL11;RPL36A;NOL9;RPS4Y1;RPL7;RPS4X;RPS14;RPS17;RPS16;RPL18A;RPS18;EXOSC9;EXOSC8;RPLP2;RPL38;RPL37;RIOK1;EXOSC3;RPL39;UTP15;WDR36;RPL23;RPL22;WDR75;RPL35A;RPL23A;RPS25;RPS28;RPS27;RPL37A;TSR1;RPS20;RPL26;RPL29;RPL28;UBA52;RPS24	Reactome_2016
Termination of translesion DNA synthesis_Homo sapiens_R-HSA-5656169	14/30	0.000146659	0.00236102	RFC5;RFC3;RFC4;PCNA;RFC2;UBE2L6;POLD3;POLD4;KIAA0101;POLE2;POLD1;POLI;UBA52;POLE	Reactome_2016
PCNA-Dependent Long Patch Base Excision Repair_Homo sapiens_R-HSA-5651801	12/19	8.32835e-06	0.000172384	RFC5;POLD3;POLD4;FEN1;RFC3;PCNA;RFC4;LIG1;RFC2;POLD1;POLE2;POLE	Reactome_2016
Base Excision Repair_Homo sapiens_R-HSA-73884	15/35	0.000276356	0.00417856	RFC5;RFC3;FEN1;RFC4;PCNA;LIG1;PARP2;RFC2;LIG3;UNG;POLD3;POLD4;POLE2;POLD1;POLE	Reactome_2016
SUMO E3 ligases SUMOylate target proteins_Homo sapiens_R-HSA-3108232	29/96	0.000896621	0.0113514	TOP2A;NUP205;BLM;PCNA;SEH1L;NUP188;CETN2;CDCA8;BRCA1;BMI1;AURKB;AURKA;WRN;NUP85;RAD21;NDC1;NUP155;CDKN2A;CBX2;NSMCE1;NUP153;SMC1A;PML;STAG1;NSMCE4A;STAG2;INCENP;NUP50;BIRC5	Reactome_2016
Recognition of DNA damage by PCNA-containing replication complex_Homo sapiens_R-HSA-110314	14/28	5.66877e-05	0.00096001	RFC5;RFC3;RFC4;PCNA;RFC2;POLD3;POLD4;POLE2;POLD1;USP1;DTL;UBA52;POLE;RAD18	Reactome_2016
Resolution of Abasic Sites (AP sites)_Homo sapiens_R-HSA-73933	15/35	0.000276356	0.00417856	RFC5;RFC3;FEN1;RFC4;PCNA;LIG1;PARP2;RFC2;LIG3;UNG;POLD3;POLD4;POLE2;POLD1;POLE	Reactome_2016
Anchoring of the basal body to the plasma membrane_Homo sapiens_R-HSA-5620912	29/97	0.00107553	0.013357	CETN2;CCP110;HAUS8;HAUS7;TCTN2;CNTRL;TCTN1;CEP72;NEK2;CEP97;MARK4;CC2D2A;CEP78;PLK4;CEP135;TUBB;CEP152;PLK1;KIF24;HAUS5;TUBG1;TUBB4B;HAUS2;AHI1;CENPJ;ALMS1;CDK1;FGFR1OP;SDCCAG8	Reactome_2016
Translesion synthesis by Y family DNA polymerases bypasses lesions on DNA template_Homo sapiens_R-HSA-110313	15/37	0.000568661	0.00797348	RFC5;RFC3;RFC4;PCNA;RFC2;UBE2L6;POLD3;POLD4;KIAA0101;POLE2;POLD1;REV3L;POLI;UBA52;POLE	Reactome_2016
G2/M Transition_Homo sapiens_R-HSA-69275	44/173	0.00281171	0.0288698	LIN54;CDKN1A;CETN2;CCP110;LIN9;HMMR;PKMYT1;FOXM1;AURKA;CCNB2;CCNB1;XPO1;HAUS8;HAUS7;CNTRL;CEP72;NEK2;MYBL2;GTSE1;CEP78;LIN52;PLK4;CEP135;TUBB;CEP152;PLK1;HAUS5;CDC25C;TUBG1;TUBB4B;CDC25A;HAUS2;CDC25B;CCNA2;TPX2;CENPF;WEE1;CENPJ;ALMS1;TUBGCP5;CDK1;FGFR1OP;UBA52;SDCCAG8	Reactome_2016
Nuclear Envelope Breakdown_Homo sapiens_R-HSA-2980766	18/51	0.00117886	0.0141031	NDC1;NUP205;SEH1L;NUP155;NUP188;PRKCB;PLK1;VRK1;NUP153;LMNB1;CCNB2;CCNB1;NUP85;NUP50;LMNA;CDK1;LPIN1;TMPO	Reactome_2016
Telomere Maintenance_Homo sapiens_R-HSA-157579	20/59	0.00115001	0.0140151	RFC5;PRIM2;RFC3;FEN1;RFC4;PCNA;LIG1;RFC2;H2AFZ;PRIM1;H2AFX;POLD3;POLA1;POLD4;POLA2;TERT;POLE2;POLD1;DNA2;POLE	Reactome_2016
Cyclin D associated events in G1_Homo sapiens_R-HSA-69231	15/38	0.000793964	0.0101503	CDKN2D;CDKN1A;CDKN2A;PPP2R3B;CKS1B;TFDP1;RBL1;CDK6;TFDP2;E2F1;E2F2;E2F3;E2F5;SKP2;UBA52	Reactome_2016
Mitotic Prophase_Homo sapiens_R-HSA-68875	30/107	0.00269938	0.0279364	NUP205;SET;SEH1L;SETD8;NUP188;NCAPG2;ARPP19;SMC4;SMC2;LMNB1;CCNB2;CCNB1;NUP85;LMNA;TMPO;MAPK3;NDC1;NUP155;PRKCB;H2AFZ;NCAPH2;PLK1;H2AFX;VRK1;NUP153;MASTL;NUP50;CDK1;NCAPD3;LPIN1	Reactome_2016
G1 Phase_Homo sapiens_R-HSA-69236	15/38	0.000793964	0.0101503	CDKN2D;CDKN1A;CDKN2A;PPP2R3B;CKS1B;TFDP1;RBL1;CDK6;TFDP2;E2F1;E2F2;E2F3;E2F5;SKP2;UBA52	Reactome_2016
Processive synthesis on the lagging strand_Homo sapiens_R-HSA-69183	11/15	2.22692e-06	5.18555e-05	POLD3;PRIM2;POLD4;POLA1;FEN1;POLA2;PCNA;LIG1;PRIM1;POLD1;DNA2	Reactome_2016
rRNA processing_Homo sapiens_R-HSA-72312	45/180	0.00360732	0.035636	RPL4;RPL5;RPL30;RPL32;RPL12;RPL34;RPLP1;RPL11;RPL36A;NOL9;RPS4Y1;RPL7;RPS4X;RPS14;RPS17;RPS16;RPL18A;RPS18;EXOSC9;EXOSC8;RPLP2;RPL38;RPL37;RIOK1;EXOSC3;RPL39;UTP15;WDR36;RPL23;RPL22;WDR75;RPL35A;RPL23A;KIAA0391;RPS25;RPS28;RPS27;RPL37A;TSR1;RPS20;RPL26;RPL29;RPL28;UBA52;RPS24	Reactome_2016
Cyclin A/B1 associated events during G2/M transition_Homo sapiens_R-HSA-69273	12/22	6.4668e-05	0.00108112	CCNA2;CCNB2;WEE1;CCNB1;XPO1;PLK1;CDK1;PKMYT1;FOXM1;CDC25C;CDC25A;CDC25B	Reactome_2016
Infectious disease_Homo sapiens_R-HSA-5663205	76/348	0.00968625	0.0883278	RPL4;RPL5;RPL30;FEN1;RPL32;NUP188;RPL34;RPLP1;ANTXR2;RPL7;RPS4X;RPS14;RPS17;RPS16;XPO1;RPL18A;RPS18;RCC1;RPLP2;RPL38;RPL37;AP1S3;DLAT;KPNA2;B2M;RPL39;KPNA3;NDC1;LIG1;RPL23;RPL22;AP1B1;VPS37D;HLA-A;HCK;PACS1;LCK;NUP50;RPL37A;RPL26;RPL29;RPL28;UBA52;LTF;GTF2A1;NUP205;SEH1L;CUL5;RPL12;RPL11;SUPT4H1;RPL36A;CXCR4;FURIN;RPS4Y1;POLR2A;NUP85;POLR2D;FYN;MAP2K6;RANBP1;APOBEC3G;SYT1;NUP155;TXNRD1;RPL35A;NUP…	Reactome_2016
Deposition of new CENPA-containing nucleosomes at the centromere_Homo sapiens_R-HSA-606279	18/52	0.00152173	0.0171063	CENPU;CENPW;H2AFZ;H2AFX;HJURP;CASC5;CENPA;MIS18A;CENPH;CENPI;MIS18BP1;CENPK;CENPM;CENPN;STRA13;OIP5;CENPO;ITGB3BP	Reactome_2016
Nucleosome assembly_Homo sapiens_R-HSA-774815	18/52	0.00152173	0.0171063	CENPU;CENPW;H2AFZ;H2AFX;HJURP;CASC5;CENPA;MIS18A;CENPH;CENPI;MIS18BP1;CENPK;CENPM;CENPN;STRA13;OIP5;CENPO;ITGB3BP	Reactome_2016
Regulation of PLK1 Activity at G2/M Transition_Homo sapiens_R-HSA-2565942	26/87	0.00191042	0.0209344	CETN2;CCP110;AURKA;CCNB2;CCNB1;HAUS8;HAUS7;CNTRL;CEP72;NEK2;CEP78;PLK4;CEP135;TUBB;CEP152;PLK1;HAUS5;TUBG1;TUBB4B;HAUS2;CENPJ;ALMS1;CDK1;FGFR1OP;UBA52;SDCCAG8	Reactome_2016
Centrosome maturation_Homo sapiens_R-HSA-380287	24/79	0.00219719	0.0236788	PLK4;CEP135;TUBB;CETN2;CEP152;PLK1;CCP110;HAUS5;TUBG1;TUBB4B;HAUS2;CCNB1;HAUS8;HAUS7;CENPJ;CNTRL;ALMS1;CDK1;TUBGCP5;FGFR1OP;CEP72;NEK2;SDCCAG8;CEP78	Reactome_2016
Recruitment of mitotic centrosome proteins and complexes_Homo sapiens_R-HSA-380270	24/79	0.00219719	0.0236788	PLK4;CEP135;TUBB;CETN2;CEP152;PLK1;CCP110;HAUS5;TUBG1;TUBB4B;HAUS2;CCNB1;HAUS8;HAUS7;CENPJ;CNTRL;ALMS1;CDK1;TUBGCP5;FGFR1OP;CEP72;NEK2;SDCCAG8;CEP78	Reactome_2016
Loss of Nlp from mitotic centrosomes_Homo sapiens_R-HSA-380259	22/69	0.00166645	0.0184157	PLK4;CEP135;TUBB;CETN2;CEP152;PLK1;CCP110;HAUS5;TUBG1;TUBB4B;HAUS2;HAUS8;HAUS7;CENPJ;CNTRL;ALMS1;CDK1;FGFR1OP;CEP72;NEK2;SDCCAG8;CEP78	Reactome_2016
Loss of proteins required for interphase microtubule organization from the centrosome_Homo sapiens_R-HSA-380284	22/69	0.00166645	0.0184157	PLK4;CEP135;TUBB;CETN2;CEP152;PLK1;CCP110;HAUS5;TUBG1;TUBB4B;HAUS2;HAUS8;HAUS7;CENPJ;CNTRL;ALMS1;CDK1;FGFR1OP;CEP72;NEK2;SDCCAG8;CEP78	Reactome_2016
Costimulation by the CD28 family_Homo sapiens_R-HSA-388841	22/72	0.00303705	0.03094	CD86;PRR5;HLA-DRB5;SRC;CD80;TRAC;PPP2R5B;PIK3R3;CD3E;LCK;HLA-DPB1;HLA-DRA;PTPN6;TRIB3;FYN;RICTOR;CD247;HLA-DQA1;HLA-DRB1;ICOSLG;HLA-DQB1;HLA-DPA1	Reactome_2016
Regulation of TP53 Activity_Homo sapiens_R-HSA-5633007	37/151	0.0107873	0.0970114	PRR5;BLM;SETD8;PRKAG1;PRKAG2;BRCA1;CHD3;AURKB;AURKA;ING5;BRIP1;WRN;EXO1;CHEK1;TP53INP1;RBBP8;RICTOR;NBN;TOPBP1;ZNF385A;BARD1;RFC5;PLK3;RFC3;RFC4;RFC2;RMI1;CDKN2A;HUS1;PML;CCNA2;TPX2;CDK1;RAD1;DNA2;TAF5;UBA52	Reactome_2016
SUMOylation of DNA damage response and repair proteins_Homo sapiens_R-HSA-3108214	22/75	0.00525009	0.0496095	NDC1;NUP205;BLM;SEH1L;NUP155;NUP188;CDKN2A;CBX2;CETN2;NSMCE1;NUP153;BRCA1;SMC1A;BMI1;PML;STAG1;WRN;NSMCE4A;STAG2;NUP85;NUP50;RAD21	Reactome_2016
Transcriptional Regulation by TP53_Homo sapiens_R-HSA-3700989	73/348	0.0267825	0.215583	PRR5;BTG2;CDKN1A;SETD8;PRKAG1;PRKAG2;BRCA1;CHD3;COX7C;ING5;SESN3;EXO1;SESN1;CHEK1;SESN2;NBN;TOPBP1;ZNF385A;YWHAH;RFC5;RFC3;RFC4;RMI1;RFC2;HUS1;CDC25C;CCNA2;RAD51D;TFDP1;RBL1;CCNE2;MSH2;TFDP2;CCNE1;FANCD2;RRAGD;BIRC5;DNA2;UBA52;BLM;PCNA;SUPT4H1;NLRC4;NDRG1;AURKB;AURKA;BRIP1;WRN;CCNB1;POLR2A;PCBP4;TP53INP1;POLR2D;E2F1;RBBP8;RICTOR;E2F7;BARD1;FANCI;PLK3;CDKN2A;TXNRD1;GSR;PML;TPX2;TP53I3;RGCC;CENPJ;A…	Reactome_2016
Adaptive Immune System_Homo sapiens_R-HSA-1280218	149/762	0.0280426	0.224341	CD86;NCF1;FBXO27;LRR1;CD80;TRAC;RNF19B;KEAP1;ICAM3;UBE2L6;IFI30;IGLV8-61;CDC20;KIF5C;FBXO4;PIP4K2A;AP1S3;HLA-DOA;KIFAP3;SKP2;B2M;ICOSLG;HLA-H;PRKCB;FBXW7;FBXO2;AP1B1;HLA-B;HLA-C;UBE2E2;HLA-A;HLA-G;HLA-E;TRAIP;STIM1;IGHV7-81;TRIB3;KIF20A;UBA52;CUL5;ITPR1;KLHL11;PIK3R3;FOXO4;CD1D;FOXO3;FBXO44;RASGRP1;CD1A;DYNC2LI1;CD79A;RNF213;IGLV1-40;RAP1A;RACGAP1;IGLV1-44;SLAMF7;PIP5K1B;SLAMF6;PIP5K1C;LONRF1;HLA…	Reactome_2016
Cell surface interactions at the vascular wall_Homo sapiens_R-HSA-202733	26/101	0.0158814	0.138989	ITGB1;CD84;SELPLG;ITGAM;SRC;ITGB2;F11R;ITGAL;TREM1;GLG1;SPN;OLR1;FYN;SLC16A3;JAM2;CD74;ITGA4;ITGA3;SLC7A5;MAG;CEACAM1;SELL;LCK;PTPN6;ESAM;CD48	Reactome_2016
SUMOylation of DNA replication proteins_Homo sapiens_R-HSA-4615885	15/44	0.00431652	0.0416944	NDC1;TOP2A;NUP205;PCNA;SEH1L;NUP155;NUP188;CDCA8;NUP153;AURKB;AURKA;INCENP;NUP85;NUP50;BIRC5	Reactome_2016
Interferon Signaling_Homo sapiens_R-HSA-913531	44/196	0.0267377	0.215583	NUP205;IFITM2;SEH1L;NUP188;PTAFR;EIF4A3;IFI6;UBE2L6;IFI30;MT2A;NUP85;TRIM3;KPNA2;FCGR1A;B2M;KPNA3;HLA-DQA1;HLA-DPA1;JAK1;MAPK3;NDC1;EGR1;HLA-DRB5;HLA-H;NUP155;IFNGR1;MX2;HLA-B;HLA-C;NUP153;HLA-A;HLA-G;PML;HLA-E;BST2;OAS1;NUP50;IRF2;HLA-DPB1;HLA-DRA;PTPN6;UBA52;HLA-DRB1;HLA-DQB1	Reactome_2016
Interferon gamma signaling_Homo sapiens_R-HSA-877300	25/93	0.0102841	0.0931283	PTAFR;IFI30;MT2A;TRIM3;FCGR1A;B2M;HLA-DQA1;HLA-DPA1;JAK1;HLA-DRB5;HLA-H;IFNGR1;HLA-B;HLA-C;HLA-A;HLA-G;PML;HLA-E;OAS1;IRF2;HLA-DPB1;HLA-DRA;PTPN6;HLA-DRB1;HLA-DQB1	Reactome_2016
PD-1 signaling_Homo sapiens_R-HSA-389948	12/26	0.000495923	0.00710642	HLA-DRB5;LCK;TRAC;HLA-DPB1;HLA-DRA;PTPN6;CD247;CD3E;HLA-DRB1;HLA-DQA1;HLA-DQB1;HLA-DPA1	Reactome_2016
Transport of Mature Transcript to Cytoplasm_Homo sapiens_R-HSA-72202	20/74	0.0191164	0.161869	NDC1;SLBP;NUP205;SEH1L;NXT1;CPSF1;NUP155;NUP188;ALYREF;SRSF1;EIF4A3;THOC1;NUP153;THOC6;DDX39A;NUP85;NUP50;SRSF2;SRSF3;SRSF7	Reactome_2016
Assembly of the primary cilium_Homo sapiens_R-HSA-5617833	41/187	0.0442797	0.326219	CETN2;CCP110;DYNC2LI1;HAUS8;HAUS7;TCTN2;CNTRL;TCTN1;CEP72;BBS9;NEK2;CEP97;KIFAP3;MARK4;TNPO1;CC2D2A;CEP78;PLK4;CEP135;TUBB;CEP152;PLK1;KIF24;BBIP1;CYS1;HAUS5;TUBG1;TUBB4B;SSTR3;HAUS2;LZTFL1;AHI1;IFT43;TTC30B;BBS12;CENPJ;TTC30A;ALMS1;CDK1;FGFR1OP;SDCCAG8	Reactome_2016
Regulation of DNA replication_Homo sapiens_R-HSA-69304	19/75	0.0413216	0.307905	CDT1;CDKN1A;MCM7;MCM8;GMNN;MCM10;CDC6;CCNA2;ORC6;ORC1;MCM3;E2F1;MCM4;E2F2;MCM5;E2F3;MCM6;UBA52;MCM2	Reactome_2016
Fanconi Anemia Pathway_Homo sapiens_R-HSA-6783310	13/35	0.00331181	0.03322	FANCI;DCLRE1B;FANCM;FANCA;FANCB;FANCG;EME1;FANCD2;EME2;UBE2T;USP1;STRA13;UBA52	Reactome_2016
Formation of the ternary complex, and subsequently, the 43S complex_Homo sapiens_R-HSA-72695	15/50	0.0155916	0.138309	RPS4Y1;RPS4X;RPS25;RPS14;RPS28;RPS17;RPS27;RPS16;EIF3L;RPS18;EIF3G;EIF3H;RPS20;EIF3F;RPS24	Reactome_2016
Transport of Mature mRNA derived from an Intron-Containing Transcript_Homo sapiens_R-HSA-159236	18/68	0.0309187	0.244351	NDC1;NUP205;SEH1L;NXT1;NUP155;NUP188;ALYREF;SRSF1;EIF4A3;THOC1;NUP153;THOC6;DDX39A;NUP85;NUP50;SRSF2;SRSF3;SRSF7	Reactome_2016
Kinesins_Homo sapiens_R-HSA-983189	15/44	0.00431652	0.0416944	KIF23;KIF22;KIF11;KIF15;CENPE;KIF18A;KIF18B;RACGAP1;KIFC1;KIF5C;KIF4A;KIF2C;KIF20A;KIF20B;KIFAP3	Reactome_2016
Regulation of HSF1-mediated heat shock response_Homo sapiens_R-HSA-3371453	20/80	0.0420438	0.311506	NDC1;NUP205;SEH1L;NUP155;NUP188;ST13;HSPA4L;NUP153;HSPA14;SIRT1;DNAJC2;BAG4;BAG2;NUP85;BAG3;NUP50;MAPKAPK2;TNFRSF21;HSPA1B;MAPK3	Reactome_2016
Ribosomal scanning and start codon recognition_Homo sapiens_R-HSA-72702	16/57	0.0240453	0.197201	RPS4Y1;RPS4X;RPS25;RPS14;RPS28;RPS17;RPS27;EIF5;RPS16;EIF3L;RPS18;EIF3G;EIF3H;RPS20;EIF3F;RPS24	Reactome_2016
Gap-filling DNA repair synthesis and ligation in TC-NER_Homo sapiens_R-HSA-6782210	16/62	0.0498082	0.345195	RFC5;RFC3;RFC4;PCNA;LIG1;RFC2;LIG3;POLD3;POLD4;POLR2A;POLE2;POLD1;POLR2D;UBA52;POLE;HMGN1	Reactome_2016
Generation of second messenger molecules_Homo sapiens_R-HSA-202433	13/35	0.00331181	0.03322	HLA-DRB5;TRAC;CD3E;ENAH;LCK;HLA-DPB1;HLA-DRA;LCP2;CD247;HLA-DRB1;HLA-DQA1;HLA-DQB1;HLA-DPA1	Reactome_2016
FCGR activation_Homo sapiens_R-HSA-2029481	14/49	0.0289476	0.230169	SRC;IGLV7-43;IGLV8-61;IGLV4-60;FGR;HCK;IGLV1-40;IGLV7-46;IGLV1-44;IGHV7-81;FYN;IGLC1;CD247;FCGR1A	Reactome_2016
Translocation of ZAP-70 to Immunological synapse_Homo sapiens_R-HSA-202430	11/21	0.000212086	0.00329239	HLA-DRB5;LCK;TRAC;HLA-DPB1;HLA-DRA;CD247;CD3E;HLA-DQA1;HLA-DRB1;HLA-DPA1;HLA-DQB1	Reactome_2016
Dual Incision in GG-NER_Homo sapiens_R-HSA-5696400	12/39	0.0237448	0.19597	RFC5;POLD3;POLD4;RFC3;RFC4;PCNA;PARP2;RFC2;POLE2;POLD1;UBA52;POLE	Reactome_2016
Translation initiation complex formation_Homo sapiens_R-HSA-72649	15/57	0.0483356	0.344424	RPS4Y1;RPS4X;RPS25;RPS14;RPS28;RPS17;RPS27;RPS16;EIF3L;RPS18;EIF3G;EIF3H;RPS20;EIF3F;RPS24	Reactome_2016
Signaling by Retinoic Acid_Homo sapiens_R-HSA-5362517	13/42	0.018083	0.155133	RARG;AKR1C3;CPT1B;DHRS4;SDR16C5;FABP5;RDH10;ALDH1A1;RARA;DLAT;PDK2;PPARD;PDK1	Reactome_2016
Nuclear Pore Complex (NPC) Disassembly_Homo sapiens_R-HSA-3301854	11/34	0.0205296	0.171606	NDC1;CCNB2;NUP205;CCNB1;SEH1L;NUP155;NUP188;NUP85;NUP50;CDK1;NUP153	Reactome_2016
Rev-mediated nuclear export of HIV RNA_Homo sapiens_R-HSA-165054	11/33	0.0163211	0.141699	NDC1;RANBP1;NUP205;SEH1L;XPO1;NUP155;NUP188;NUP85;NUP50;RCC1;NUP153	Reactome_2016
Interactions of Rev with host cellular proteins_Homo sapiens_R-HSA-177243	11/35	0.0254851	0.207704	NDC1;RANBP1;NUP205;SEH1L;XPO1;NUP155;NUP188;NUP85;NUP50;RCC1;NUP153	Reactome_2016
Condensation of Prophase Chromosomes_Homo sapiens_R-HSA-2299718	12/41	0.0347013	0.267755	CCNB1;SET;SETD8;H2AFZ;NCAPH2;PLK1;H2AFX;NCAPG2;CDK1;NCAPD3;SMC4;SMC2	Reactome_2016
Phosphorylation of CD3 and TCR zeta chains_Homo sapiens_R-HSA-202427	11/24	0.000914576	0.0114674	HLA-DRB5;LCK;TRAC;HLA-DPB1;HLA-DRA;CD247;CD3E;HLA-DQA1;HLA-DRB1;HLA-DPA1;HLA-DQB1	Reactome_2016
Oncogene Induced Senescence_Homo sapiens_R-HSA-2559585	10/32	0.03369	0.261498	CDKN2D;TFDP1;CDK6;CDKN2A;E2F1;E2F2;E2F3;UBA52;ETS2;MAPK3	Reactome_2016
Transport of Mature mRNAs Derived from Intronless Transcripts_Homo sapiens_R-HSA-159234	11/38	0.0454455	0.332926	NDC1;SLBP;NUP205;SEH1L;CPSF1;NUP155;NUP188;NUP85;ALYREF;NUP50;NUP153	Reactome_2016
Removal of the Flap Intermediate_Homo sapiens_R-HSA-69166	10/14	9.74054e-06	0.000196818	POLD3;PRIM2;POLD4;POLA1;FEN1;POLA2;PCNA;PRIM1;POLD1;DNA2	Reactome_2016
SMAD2/SMAD3:SMAD4 heterotrimer regulates transcription_Homo sapiens_R-HSA-2173796	10/32	0.03369	0.261498	TGIF2;SMAD3;TFDP1;RBL1;TFDP2;MYC;E2F5;UBA52;JUNB;SMAD7	Reactome_2016
Purine metabolism_Homo sapiens_R-HSA-73847	11/34	0.0205296	0.171606	GPX1;PNP;GMPR2;PPAT;ADSSL1;PAICS;DCK;PFAS;ADSS;ADA;LHPP	Reactome_2016
Transport of the SLBP Dependant Mature mRNA_Homo sapiens_R-HSA-159230	10/34	0.0498717	0.345195	NDC1;SLBP;NUP205;SEH1L;NUP155;NUP188;NUP85;ALYREF;NUP50;NUP153	Reactome_2016
RAF-independent MAPK1/3 activation_Homo sapiens_R-HSA-112409	10/23	0.00254163	0.0271663	DUSP5;DUSP1;PEA15;CDK1;IL6ST;DUSP16;DUSP6;DUSP7;MAPK3;JAK1	Reactome_2016
The role of Nef in HIV-1 replication and disease pathogenesis_Homo sapiens_R-HSA-164952	9/28	0.0360636	0.276629	HCK;PACS1;LCK;AP1B1;FYN;HLA-A;CD247;AP1S3;B2M	Reactome_2016
APC-Cdc20 mediated degradation of Nek2A_Homo sapiens_R-HSA-179409	8/25	0.0481038	0.344424	CDC20;ANAPC16;UBE2C;BUB1B;NEK2;BUB3;UBA52;MAD2L1	Reactome_2016
Constitutive Signaling by AKT1 E17K in Cancer_Homo sapiens_R-HSA-5674400	8/25	0.0481038	0.344424	PRR5;NR4A1;CDKN1A;CHUK;RPS6KB2;RICTOR;FOXO4;FOXO3	Reactome_2016
CD28 dependent PI3K/Akt signaling_Homo sapiens_R-HSA-389357	8/22	0.0226795	0.18837	PRR5;CD86;LCK;CD80;PIK3R3;FYN;RICTOR;TRIB3	Reactome_2016
TP53 Regulates Transcription of Genes Involved in G2 Cell Cycle Arrest_Homo sapiens_R-HSA-6804114	9/18	0.00125244	0.0147133	CCNB1;PCNA;TFDP1;RBL1;TFDP2;CDK1;CDC25C;ZNF385A;AURKA	Reactome_2016
Mitotic Telophase/Cytokinesis_Homo sapiens_R-HSA-68884	9/13	4.15408e-05	0.000732016	STAG1;STAG2;RAD21;PLK1;KIF23;PDS5B;KIF20A;PDS5A;SMC1A	Reactome_2016
Antigen Presentation: Folding, assembly and peptide loading of class I MHC_Homo sapiens_R-HSA-983170	8/25	0.0481038	0.344424	HLA-H;ERAP2;HLA-B;HLA-C;HLA-A;HLA-G;B2M;HLA-E	Reactome_2016
Translesion synthesis by POLI_Homo sapiens_R-HSA-5656121	8/17	0.00379324	0.0371908	RFC5;RFC3;PCNA;RFC4;RFC2;REV3L;POLI;UBA52	Reactome_2016
Synthesis and interconversion of nucleotide di- and triphosphates_Homo sapiens_R-HSA-499943	8/25	0.0481038	0.344424	RRM1;DTYMK;RRM2;TXNRD1;GSR;CTPS1;AK4;AK9	Reactome_2016
Translesion synthesis by POLK_Homo sapiens_R-HSA-5655862	7/17	0.0158283	0.138989	RFC5;RFC3;PCNA;RFC4;RFC2;REV3L;UBA52	Reactome_2016
Association of licensing factors with the pre-replicative complex_Homo sapiens_R-HSA-69298	8/15	0.00138111	0.0160801	CDT1;ORC1;GMNN;E2F1;E2F2;E2F3;CDC6;UBA52	Reactome_2016
Translesion synthesis by REV1_Homo sapiens_R-HSA-110312	7/16	0.0108727	0.0971093	RFC5;RFC3;PCNA;RFC4;RFC2;REV3L;UBA52	Reactome_2016
TP53 Regulates Transcription of Genes Involved in G1 Cell Cycle Arrest_Homo sapiens_R-HSA-6804116	8/13	0.000380624	0.00551481	CCNA2;CDKN1A;CCNE2;PCBP4;CCNE1;E2F1;E2F7;ZNF385A	Reactome_2016
TGF-beta receptor signaling in EMT (epithelial to mesenchymal transition)_Homo sapiens_R-HSA-2173791	6/16	0.040207	0.301321	SMURF1;CGN;F11R;PRKCZ;UBA52;TGFBR2	Reactome_2016
RHO GTPases activate CIT_Homo sapiens_R-HSA-5625900	6/16	0.040207	0.301321	PRC1;KIF14;MYH9;MYH14;RHOC;CIT	Reactome_2016
Depolymerisation of the Nuclear Lamina_Homo sapiens_R-HSA-4419969	7/15	0.00714604	0.0665603	CCNB1;PRKCB;LMNA;CDK1;LPIN1;LMNB1;TMPO	Reactome_2016
Establishment of Sister Chromatid Cohesion_Homo sapiens_R-HSA-2468052	8/10	2.15953e-05	0.000414121	STAG1;STAG2;RAD21;CDCA5;ESCO2;PDS5B;PDS5A;SMC1A	Reactome_2016
Condensation of Prometaphase Chromosomes_Homo sapiens_R-HSA-2514853	7/11	0.000686874	0.00923385	CCNB2;CCNB1;CDK1;NCAPG;SMC4;NCAPH;SMC2	Reactome_2016
Mismatch Repair_Homo sapiens_R-HSA-5358508	7/15	0.00714604	0.0665603	POLD3;POLD4;PCNA;LIG1;MSH2;EXO1;POLD1	Reactome_2016
Mismatch repair (MMR) directed by MSH2:MSH3 (MutSbeta)_Homo sapiens_R-HSA-5358606	7/14	0.00445574	0.0424109	POLD3;POLD4;PCNA;LIG1;MSH2;EXO1;POLD1	Reactome_2016
Processive synthesis on the C-strand of the telomere_Homo sapiens_R-HSA-174414	7/11	0.000686874	0.00923385	POLD3;POLD4;FEN1;PCNA;LIG1;POLD1;DNA2	Reactome_2016
Mismatch repair (MMR) directed by MSH2:MSH6 (MutSalpha)_Homo sapiens_R-HSA-5358565	7/14	0.00445574	0.0424109	POLD3;POLD4;PCNA;LIG1;MSH2;EXO1;POLD1	Reactome_2016
Chk1/Chk2(Cds1) mediated inactivation of Cyclin B:Cdk1 complex_Homo sapiens_R-HSA-75035	6/12	0.00850256	0.0780798	WEE1;CCNB1;CHEK1;CDK1;CDC25C;YWHAH	Reactome_2016
Endosomal/Vacuolar pathway_Homo sapiens_R-HSA-1236977	7/12	0.00140776	0.0161028	HLA-H;HLA-B;HLA-C;HLA-A;B2M;HLA-G;HLA-E	Reactome_2016
Purine ribonucleoside monophosphate biosynthesis_Homo sapiens_R-HSA-73817	6/12	0.00850256	0.0780798	PPAT;ADSSL1;PFAS;PAICS;ADSS;LHPP	Reactome_2016
CDC6 association with the ORC:origin complex_Homo sapiens_R-HSA-68689	7/11	0.000686874	0.00923385	ORC6;ORC1;MCM8;E2F1;E2F2;E2F3;CDC6	Reactome_2016
Inhibition of replication initiation of damaged DNA by RB1/E2F1_Homo sapiens_R-HSA-113501	7/12	0.00140776	0.0161028	POLA1;PRIM2;POLA2;TFDP1;PRIM1;E2F1;PPP2R3B	Reactome_2016
Nef and signal transduction_Homo sapiens_R-HSA-164944	4/8	0.0321728	0.252731	HCK;LCK;FYN;CD247	Reactome_2016
HDR through MMEJ (alt-NHEJ)_Homo sapiens_R-HSA-5685939	6/10	0.002627	0.0274049	POLQ;FEN1;PARP2;RBBP8;LIG3;NBN	Reactome_2016
G2 Phase_Homo sapiens_R-HSA-68911	3/5	0.0368989	0.279745	CCNA2;E2F1;E2F3	Reactome_2016
Phosphorylation of Emi1_Homo sapiens_R-HSA-176417	5/6	0.00071109	0.00946185	CDC20;CCNB1;PLK1;CDK1;FBXO5	Reactome_2016
Cohesin Loading onto Chromatin_Homo sapiens_R-HSA-2470946	6/9	0.00122638	0.0145382	STAG1;STAG2;RAD21;PDS5B;PDS5A;SMC1A	Reactome_2016
Nef mediated downregulation of MHC class I complex cell surface expression_Homo sapiens_R-HSA-164940	5/10	0.0164084	0.141699	PACS1;AP1B1;AP1S3;HLA-A;B2M	Reactome_2016
G2/M DNA replication checkpoint_Homo sapiens_R-HSA-69478	5/5	0.000137927	0.00224822	CCNB2;WEE1;CCNB1;CDK1;PKMYT1	Reactome_2016
Removal of the Flap Intermediate from the C-strand_Homo sapiens_R-HSA-174437	6/10	0.002627	0.0274049	POLD3;POLD4;FEN1;PCNA;POLD1;DNA2	Reactome_2016
E2F-enabled inhibition of pre-replication complex formation_Homo sapiens_R-HSA-113507	6/10	0.002627	0.0274049	CCNB1;ORC6;ORC1;MCM8;CDK1;CDC25A	Reactome_2016
Activation of NIMA Kinases NEK9, NEK6, NEK7_Homo sapiens_R-HSA-2980767	4/7	0.0185421	0.158032	CCNB2;CCNB1;PLK1;CDK1	Reactome_2016
Sulfide oxidation to sulfate_Homo sapiens_R-HSA-1614517	4/5	0.00353058	0.0351441	TST;ETHE1;SLC25A10;SUOX	Reactome_2016
Cyclin B2 mediated events_Homo sapiens_R-HSA-157881	5/5	0.000137927	0.00224822	CCNB2;CDK1;CDC25C;CDC25A;CDC25B	Reactome_2016
Leukotriene receptors_Homo sapiens_R-HSA-391906	3/5	0.0368989	0.279745	CYSLTR1;LTB4R2;LTB4R	Reactome_2016
DNA replication initiation_Homo sapiens_R-HSA-68952	6/6	2.32949e-05	0.000427838	POLA1;PRIM2;POLA2;POLE2;PRIM1;POLE	Reactome_2016
Telomere C-strand synthesis initiation_Homo sapiens_R-HSA-174430	6/6	2.32949e-05	0.000427838	POLA1;PRIM2;POLA2;POLE2;PRIM1;POLE	Reactome_2016

## Sheet: O19_Entinostat
Term	Overlap	P.value	Adjusted.P.value	Genes	PathwayDB
Type I diabetes mellitus_Homo sapiens_hsa04940	20/43	7.59056e-09	2.04186e-06	CD86;HLA-DRB5;HLA-B;ICA1;HLA-C;HLA-A;HLA-F;HLA-E;HLA-DMA;HLA-DMB;IL1B;HLA-DPB1;HLA-DRA;HLA-DOA;HLA-DOB;HLA-DQA2;HLA-DRB1;HLA-DQA1;HLA-DQB1;HLA-DPA1	KEGG_2016
Graft-versus-host disease_Homo sapiens_hsa05332	19/41	1.94237e-08	2.61249e-06	CD86;HLA-DRB5;HLA-B;HLA-C;HLA-A;HLA-F;HLA-E;HLA-DMA;HLA-DMB;IL1B;HLA-DPB1;HLA-DRA;HLA-DOA;HLA-DOB;HLA-DQA2;HLA-DRB1;HLA-DQA1;HLA-DQB1;HLA-DPA1	KEGG_2016
Allograft rejection_Homo sapiens_hsa05330	18/38	2.99338e-08	2.68406e-06	CD86;HLA-DRB5;HLA-B;HLA-C;HLA-A;HLA-F;HLA-E;HLA-DMA;HLA-DMB;HLA-DPB1;HLA-DRA;HLA-DOA;HLA-DOB;HLA-DQA2;HLA-DRB1;HLA-DQA1;HLA-DQB1;HLA-DPA1	KEGG_2016
Viral myocarditis_Homo sapiens_hsa05416	22/59	1.81926e-07	1.22345e-05	CD86;HLA-DRB5;ITGB2;HLA-B;HLA-C;HLA-A;HLA-F;HLA-E;HLA-DMA;HLA-DMB;HLA-DPB1;RAC2;HLA-DRA;FYN;DMD;HLA-DOA;HLA-DOB;HLA-DQA2;HLA-DQA1;HLA-DRB1;HLA-DQB1;HLA-DPA1	KEGG_2016
Leishmaniasis_Homo sapiens_hsa05140	24/73	7.66978e-07	4.12634e-05	ITGB1;HLA-DRB5;ITGAM;IFNGR1;NCF2;ITGB2;NFKB1;MAPK13;NFKBIA;MAPK11;HLA-DMA;FCGR2A;HLA-DMB;IL1B;HLA-DPB1;HLA-DRA;PTPN6;HLA-DOA;HLA-DOB;HLA-DQA2;HLA-DQA1;HLA-DRB1;HLA-DQB1;HLA-DPA1	KEGG_2016
Systemic lupus erythematosus_Homo sapiens_hsa05322	34/135	4.76668e-06	0.000213706	CD86;HIST2H2AA3;HIST2H2AA4;HIST1H2BO;HIST1H3J;HIST1H2BJ;HIST1H2BK;HIST2H4A;HLA-DMA;HLA-DMB;HIST1H2AE;HIST1H2AG;HIST1H3H;HLA-DOA;HLA-DOB;HLA-DQA2;HIST1H2AC;HLA-DQA1;HLA-DPA1;HLA-DRB5;HIST1H2AI;HIST1H2AH;ACTN1;HIST2H2BE;FCGR2A;HLA-DPB1;HIST1H4H;HLA-DRA;HIST1H2BH;HIST1H4C;HLA-DRB1;HIST1H2BD;HLA-DQB1;HIST1H2BC	KEGG_2016
Cell adhesion molecules (CAMs)_Homo sapiens_hsa04514	35/142	5.855e-06	0.000224999	CD86;ITGB1;SELPLG;ITGAM;SDC3;ITGB2;ICAM2;HLA-DMA;HLA-DMB;HLA-DOA;HLA-DOB;HLA-DQA2;NEO1;HLA-DQA1;CD276;HLA-DPA1;NTNG2;HLA-DRB5;NLGN4X;HLA-B;HLA-C;HLA-A;HLA-F;HLA-E;MAG;SELL;HLA-DPB1;HLA-DRA;ESAM;ITGA6;PDCD1;PVRL1;HLA-DRB1;CD22;HLA-DQB1	KEGG_2016
Antigen processing and presentation_Homo sapiens_hsa04612	23/77	8.12681e-06	0.000273264	CD74;CIITA;HLA-DRB5;TAP2;HLA-B;HLA-C;HLA-A;HLA-F;IFI30;HLA-E;HLA-DMA;HLA-DMB;HLA-DPB1;HLA-DRA;HLA-DOA;HLA-DOB;B2M;HLA-DQA2;HLA-DQA1;HLA-DRB1;HLA-DQB1;LGMN;HLA-DPA1	KEGG_2016
Autoimmune thyroid disease_Homo sapiens_hsa05320	18/53	1.08669e-05	0.000324799	CD86;HLA-DRB5;HLA-B;HLA-C;HLA-A;HLA-F;HLA-E;HLA-DMA;HLA-DMB;HLA-DPB1;HLA-DRA;HLA-DOA;HLA-DOB;HLA-DQA2;HLA-DQA1;HLA-DRB1;HLA-DQB1;HLA-DPA1	KEGG_2016
Tuberculosis_Homo sapiens_hsa05152	40/178	1.46008e-05	0.000357055	CIITA;CAMK2D;ITGAM;SRC;TRADD;ITGB2;CEBPG;LSP1;MALT1;MRC2;HLA-DMA;HLA-DMB;AKT2;ITGAX;HLA-DOA;HLA-DOB;HLA-DQA2;HLA-DQA1;CAMP;HLA-DPA1;CD74;HLA-DRB5;KSR1;IFNGR1;IL10RA;SPHK1;CARD9;NFKB1;MAPK13;TNFRSF1A;TLR1;MAPK11;FCGR2A;IL23A;IL1B;BCL2;HLA-DPB1;HLA-DRA;HLA-DRB1;HLA-DQB1	KEGG_2016
Rheumatoid arthritis_Homo sapiens_hsa05323	25/90	1.37767e-05	0.000357055	CD86;FLT1;CCL3L1;ITGB2;TNFRSF11A;HLA-DMA;HLA-DMB;CTSK;CCL5;CCL3;ACP5;HLA-DOA;HLA-DOB;HLA-DQA2;HLA-DQA1;HLA-DPA1;HLA-DRB5;ATP6V1G2;MMP1;IL23A;IL1B;HLA-DPB1;HLA-DRA;HLA-DRB1;HLA-DQB1	KEGG_2016
Inflammatory bowel disease (IBD)_Homo sapiens_hsa05321	20/65	1.91838e-05	0.000430036	HLA-DRB5;IFNGR1;IL23R;IL2RG;NFKB1;HLA-DMA;HLA-DMB;IL23A;IL1B;HLA-DPB1;HLA-DRA;IL12RB1;HLA-DOA;HLA-DOB;HLA-DQA2;HLA-DQA1;HLA-DRB1;HLA-DQB1;IL12RB2;HLA-DPA1	KEGG_2016
Staphylococcus aureus infection_Homo sapiens_hsa05150	18/56	2.56137e-05	0.000530006	HLA-DRB5;SELPLG;ITGAM;ITGB2;PTAFR;HLA-DMA;FCGR2A;HLA-DMB;C3AR1;HLA-DPB1;HLA-DRA;HLA-DOA;HLA-DOB;HLA-DQA2;HLA-DQA1;HLA-DRB1;HLA-DQB1;HLA-DPA1	KEGG_2016
Toxoplasmosis_Homo sapiens_hsa05145	28/118	9.8981e-05	0.00166412	ITGB1;CIITA;LAMA3;LY96;HLA-DMA;HLA-DMB;ALOX5;AKT2;HLA-DOA;HLA-DOB;HLA-DQA2;HLA-DQA1;HLA-DPA1;HLA-DRB5;IFNGR1;IL10RA;NFKB1;MAPK13;TNFRSF1A;NFKBIA;MAPK11;BCL2;HLA-DPB1;HLA-DRA;ITGA6;HLA-DRB1;BIRC3;HLA-DQB1	KEGG_2016
Intestinal immune network for IgA production_Homo sapiens_hsa04672	16/48	4.31986e-05	0.000830031	CD86;IL15RA;HLA-DRB5;TNFRSF13B;HLA-DMA;HLA-DMB;HLA-DPB1;HLA-DRA;TNFRSF17;HLA-DOA;HLA-DOB;HLA-DQA2;HLA-DRB1;HLA-DQA1;HLA-DQB1;HLA-DPA1	KEGG_2016
HTLV-I infection_Homo sapiens_hsa05166	48/258	0.000338663	0.00535884	NRP1;ITGB2;PDGFA;WNT8B;IL2RG;RELB;WNT6;HLA-DMA;ZFP36;HLA-DMB;RRAS;AKT2;MYBL2;MSX1;HLA-DOA;HLA-DQA2;HLA-DOB;HLA-DQA1;WNT3;HLA-DPA1;PDGFRB;EGR1;IL15RA;EGR2;HLA-DRB5;WNT10A;SMAD4;CDKN2C;WNT5B;CDKN2A;FZD6;HLA-B;NFATC3;HLA-C;RRAS2;HLA-A;HLA-F;NFKB1;HLA-E;TNFRSF1A;NFKBIA;KAT2B;LCK;HLA-DPB1;HLA-DRA;TLN2;HLA-DRB1;HLA-DQB1	KEGG_2016
Phagosome_Homo sapiens_hsa04145	32/154	0.000452997	0.00676979	ITGB1;ITGAM;NCF2;ITGB2;THBS1;MRC2;HLA-DMA;HLA-DMB;TUBB3;HLA-DOA;HLA-DOB;RILP;HLA-DQA2;HLA-DQA1;HLA-DPA1;MSR1;HLA-DRB5;ATP6V1G2;TAP2;HLA-B;HLA-C;HLA-A;HLA-F;TUBB4A;HLA-E;TUBB2B;TUBB2A;FCGR2A;HLA-DPB1;HLA-DRA;HLA-DRB1;HLA-DQB1	KEGG_2016
Cytokine-cytokine receptor interaction_Homo sapiens_hsa04060	46/265	0.00198833	0.0281506	CSF1R;FLT1;TNFRSF13B;CCL3L1;IL23R;CCL4L2;IL24;CXCR5;PDGFA;CSF2RB;TNFRSF11A;PRL;IL1RAP;IL2RG;CXCL13;CXCL16;THPO;CCL5;CCL4;CCL3;TNFRSF17;IL12RB1;CCL17;IL6R;IL12RB2;ACVR1;PDGFRB;IL15RA;CCL22;IFNGR1;CD70;TNFSF12;IL10RA;TNFRSF18;TNFRSF1B;ACVR2B;IL17RB;TNFRSF1A;CXCL10;IL23A;IL1B;TNFSF9;CD27;ACKR3;TNFSF8;IL7R	KEGG_2016
Asthma_Homo sapiens_hsa05310	12/31	7.46562e-05	0.00133884	HLA-DRB5;HLA-DMA;HLA-DMB;HLA-DPB1;HLA-DRA;HLA-DOA;HLA-DOB;HLA-DQA2;HLA-DRB1;HLA-DQA1;HLA-DQB1;HLA-DPA1	KEGG_2016
Osteoclast differentiation_Homo sapiens_hsa04380	25/132	0.00648038	0.0830106	CSF1R;NCF2;TNFRSF11A;LILRA2;RELB;AKT2;CTSK;SIRPA;ACP5;FYN;IFNGR1;LILRB1;LILRB2;LILRB4;NFKB1;MAPK13;TNFRSF1A;NFKBIA;MAPK11;TYROBP;FCGR2A;LCK;IL1B;LCP2;IRF9	KEGG_2016
Sphingolipid metabolism_Homo sapiens_hsa00600	12/47	0.00498357	0.067029	SMPD3;CERS4;UGCG;ASAH1;CERS6;SPTLC3;SPHK1;PPAP2B;SMPD1;DEGS2;B4GALT6;SGPP2	KEGG_2016
Axon guidance_Homo sapiens_hsa04360	23/127	0.0148044	0.181017	SEMA6B;ITGB1;ROBO2;SEMA4A;EPHA4;NTNG2;NRP1;SEMA7A;SEMA4D;LIMK1;NFATC3;SEMA4F;PTK2;EFNA3;RGS3;FES;RASA1;RAC2;PAK6;PLXNB1;FYN;EPHB4;PAK4	KEGG_2016
Hematopoietic cell lineage_Homo sapiens_hsa04640	17/88	0.0184031	0.215236	CSF1R;HLA-DRB5;CR2;ITGAM;CD1D;CD1C;CD1A;GP9;THPO;IL1B;HLA-DRA;ITGA6;IL7R;IL6R;CD22;CD33;HLA-DRB1	KEGG_2016
Herpes simplex infection_Homo sapiens_hsa05168	30/185	0.0264398	0.296346	IFIT1;HLA-DMA;HLA-DMB;CCL5;HLA-DOA;HLA-DOB;HLA-DQA2;HLA-DQA1;HLA-DPA1;CD74;HLA-DRB5;IFNGR1;TAP2;HLA-B;HLA-C;HLA-A;HLA-F;NFKB1;HLA-E;TNFRSF1A;NFKBIA;IL1B;HLA-DPB1;HLA-DRA;GTF2IRD1;PVRL1;HLA-DRB1;IRF9;TLR3;HLA-DQB1	KEGG_2016
Transcriptional misregulation in cancer_Homo sapiens_hsa05202	29/180	0.030977	0.333312	CD86;CSF1R;FLT1;ITGAM;HPGD;HIST1H3J;BCL2A1;PDGFA;SIX1;HOXA10;LYL1;RXRA;NFKBIZ;HIST1H3H;KDM6A;MEF2C;CDKN2C;JUP;KLF3;NFKB1;PTK2;ETV5;BAIAP3;ETV7;WT1;BMP2K;REL;RARA;BIRC3	KEGG_2016
Adherens junction_Homo sapiens_hsa04520	14/74	0.0358397	0.370803	SMAD4;SRC;ACTN1;LEF1;TCF7;MLLT4;FER;PARD3;ERBB2;RAC2;PTPN6;FYN;PVRL1;FGFR1	KEGG_2016
Sphingolipid signaling pathway_Homo sapiens_hsa04071	20/120	0.0480846	0.461955	CERS4;ASAH1;CERS6;SPHK1;TRADD;PPP2R3B;SGPP2;NFKB1;MAPK13;TNFRSF1A;MAPK11;SPTLC3;AKT2;SMPD1;S1PR1;BCL2;RAC2;FYN;DEGS2;S1PR4	KEGG_2016
Basal cell carcinoma_Homo sapiens_hsa05217	11/55	0.0412485	0.410957	WNT6;WNT10A;WNT5B;SMO;PTCH1;LEF1;FZD6;TCF7;WNT8B;GLI1;WNT3	KEGG_2016
Allograft Rejection_Homo sapiens_WP2328	23/78	1.03045e-05	0.00359628	CD86;PECR;HLA-DRB5;HLA-B;CXCR5;HLA-C;HLA-A;CXCL13;HLA-F;HLA-E;HLA-DMA;HLA-DMB;COL5A1;IL1B;HLA-DPB1;HLA-DRA;HLA-DOA;HLA-DOB;HLA-DQA2;HLA-DQA1;HLA-DRB1;HLA-DQB1;HLA-DPA1	WikiPathways_2016
Type II interferon signaling (IFNG)_Homo sapiens_WP619	12/37	0.000513788	0.0896559	HIST2H4A;CXCL10;CIITA;IFNGR1;IRF4;IL1B;HLA-B;IFI6;ISG15;IRF9;PSMB9;IFIT2	WikiPathways_2016
Inflammatory Response Pathway_Homo sapiens_WP453	10/30	0.00117407	0.102438	COL1A1;CD86;COL3A1;COL1A2;LCK;FN1;TNFRSF1B;IL2RG;THBS1;TNFRSF1A	WikiPathways_2016
Focal Adhesion_Homo sapiens_WP306	34/191	0.00478984	0.185739	BLK;ITGB1;FLT1;ITGAM;SRC;ITGB2;LAMA3;PDGFA;ITGAE;THBS1;RAP1B;AKT2;ERBB2;ITGAX;RAC2;PAK6;FYN;PAK4;PDGFRB;VASP;ACTN1;FN1;PTK2;RHOB;COL1A1;HCK;COL3A1;COL1A2;COL5A1;COL6A2;ZYX;BCL2;ITGA6;BIRC3	WikiPathways_2016
Sphingolipid Metabolism_Homo sapiens_WP1422	7/20	0.00474082	0.185739	CERS4;ASAH1;CERS6;SPTLC3;SPHK1;B4GALT6;SGPP2	WikiPathways_2016
Mesodermal Commitment Pathway_Homo sapiens_WP2857	15/76	0.0215102	0.68246	ACVR1;HES7;FOXC1;SMAD4;LEF1;NOG;ACVR2B;POU5F1;KIAA0754;EXT2;RPL38;TEAD2;WNT3;KDM6A;FGFR1	WikiPathways_2016
TGF-beta Receptor Signaling_Homo sapiens_WP560	11/56	0.0462966	0.808684	SMAD4;LEF1;NOG;SMAD9;ZNF423;RUNX3;SKIL;THBS1;LTBP1;NFKB1;ENG	WikiPathways_2016
Nanoparticle-mediated activation of receptor signaling_Homo sapiens_WP2643	7/28	0.0324935	0.808684	COL1A1;ITGB1;MAPK11;SRC;FN1;PTK2;MAPK13	WikiPathways_2016
Hair Follicle Development: Induction (Part 1 of 3)_Homo sapiens_WP2804	9/42	0.041824	0.808684	WNT10A;SMO;PTCH1;NOG;LEF1;NFKB1;TP63;FGFR1;CTGF	WikiPathways_2016
Senescence and Autophagy in Cancer_Homo sapiens_WP615	18/105	0.0463429	0.808684	SMAD4;GABARAPL1;SPARC;IGFBP5;CDKN2A;SRC;IL24;FN1;THBS1;CDC25B;COL1A1;COL3A1;MAP1LC3A;IL1B;CREG1;BCL2;CCL3;IL6R	WikiPathways_2016
T-Cell Receptor and Co-stimulatory Signaling_Homo sapiens_WP2583	7/29	0.0387946	0.808684	NFKBIA;LCK;RASA1;PTPN6;FYN;PDCD1;NFKB1	WikiPathways_2016
Prostaglandin Synthesis and Regulation_Homo sapiens_WP98	7/30	0.045844	0.808684	ANXA1;HPGD;ANXA5;ANXA6;PRL;PTGS1;S100A10	WikiPathways_2016
Immunoregulatory interactions between a Lymphoid and a non-Lymphoid cell_Homo sapiens_R-HSA-198933	41/157	1.84291e-07	0.000211382	ITGB1;TRAC;ITGB2;ICAM2;CD1D;CD1C;LILRA2;CD1A;KLRK1;IGKC;IGLV5-45;IGLV7-46;IGLV1-44;SLAMF7;SLAMF6;CD300LF;B2M;CD33;CD96;HLA-H;IGLC7;SH2D1A;IGLC6;HLA-B;HLA-C;LILRB1;HLA-A;LILRB2;HLA-F;LILRB4;HLA-E;CD200R1;NCR3;TYROBP;IGLV3-16;SELL;IGLV2-23;IGKV4-1;CD247;CD22;ULBP3	Reactome_2016
PD-1 signaling_Homo sapiens_R-HSA-389948	13/26	1.17261e-06	0.00067249	HLA-DRB5;TRAC;LCK;HLA-DPB1;HLA-DRA;PTPN6;PDCD1;CD247;HLA-DQA2;HLA-DRB1;HLA-DQA1;HLA-DQB1;HLA-DPA1	Reactome_2016
Translocation of ZAP-70 to Immunological synapse_Homo sapiens_R-HSA-202430	11/21	4.43756e-06	0.00127247	HLA-DRB5;LCK;TRAC;HLA-DPB1;HLA-DRA;CD247;HLA-DQA2;HLA-DQA1;HLA-DRB1;HLA-DPA1;HLA-DQB1	Reactome_2016
Interferon gamma signaling_Homo sapiens_R-HSA-877300	27/93	2.52233e-06	0.000964371	CIITA;CAMK2D;PTAFR;IFI30;OASL;MT2A;TRIM2;GBP2;B2M;HLA-DQA2;HLA-DQA1;HLA-DPA1;HLA-DRB5;HLA-H;IFNGR1;HLA-B;HLA-C;HLA-A;HLA-F;HLA-E;IRF4;HLA-DPB1;HLA-DRA;PTPN6;IRF9;HLA-DRB1;HLA-DQB1	Reactome_2016
Phosphorylation of CD3 and TCR zeta chains_Homo sapiens_R-HSA-202427	11/24	2.27328e-05	0.00434576	HLA-DRB5;LCK;TRAC;HLA-DPB1;HLA-DRA;CD247;HLA-DQA2;HLA-DQA1;HLA-DRB1;HLA-DPA1;HLA-DQB1	Reactome_2016
Interferon alpha/beta signaling_Homo sapiens_R-HSA-909733	21/68	1.12323e-05	0.0025767	EGR1;HLA-H;MX2;MX1;IFI6;HLA-B;HLA-C;ISG15;HLA-A;HLA-F;IFIT1;SAMHD1;USP18;IFIT3;HLA-E;IFIT2;OASL;IRF4;PTPN6;GBP2;IRF9	Reactome_2016
Generation of second messenger molecules_Homo sapiens_R-HSA-202433	13/35	6.24547e-05	0.0102336	VASP;HLA-DRB5;TRAC;LCK;HLA-DPB1;HLA-DRA;LCP2;CD247;HLA-DQA2;HLA-DRB1;HLA-DQA1;HLA-DQB1;HLA-DPA1	Reactome_2016
Interferon Signaling_Homo sapiens_R-HSA-913531	40/196	0.000142878	0.018209	EIF4A2;CIITA;CAMK2D;EIF4E3;UBA7;PTAFR;IFI6;IFIT1;IFI30;SAMHD1;USP18;IFIT3;IFIT2;OASL;MT2A;TRIM2;GBP2;B2M;HLA-DQA2;HLA-DQA1;HLA-DPA1;EGR1;HLA-DRB5;HLA-H;IFNGR1;MX2;MX1;HLA-B;HLA-C;ISG15;HLA-A;HLA-F;HLA-E;IRF4;HLA-DPB1;HLA-DRA;PTPN6;HLA-DRB1;IRF9;HLA-DQB1	Reactome_2016
Cytokine Signaling in Immune system_Homo sapiens_R-HSA-1280215	97/620	0.000530121	0.043432	EIF4A2;IL23R;IL1RAP;IFIT1;IFI30;IFIT3;IFIT2;PSMD8;FGF5;MT2A;SYNGAP1;NRTN;LGALS9;B2M;IL6R;PDGFRB;IL15RA;HLA-H;HLA-B;HLA-C;HLA-A;HLA-F;HLA-E;IL23A;STX1A;CSF1R;UBA7;EBI3;PDGFA;CSF2RB;TNFRSF11A;RASGRP4;RAP1B;TNFRSF17;HLA-DQA2;HLA-DQA1;EGR1;HLA-DRB5;TNFSF12;FN1;ISG15;NFKB1;PTK2;DLG4;HLA-DRA;CD27;IL7R;HLA-DRB1;FGFR1;CIITA;EIF4E3;TNFRSF13B;IL24;PRL;DUSP16;OASL;TRIM2;HLA-DPA1;DUSP4;KSR1;IFNGR1;TNFRSF18;T…	Reactome_2016
FCGR activation_Homo sapiens_R-HSA-2029481	15/49	0.000219834	0.025215	IGLC7;SRC;IGLC6;IGHG3;HCK;FCGR2A;IGLV3-16;IGKC;IGLV5-45;IGLV7-46;IGLV2-23;IGLV1-44;IGKV4-1;FYN;CD247	Reactome_2016
Endosomal/Vacuolar pathway_Homo sapiens_R-HSA-1236977	7/12	0.000109548	0.0157064	HLA-H;HLA-B;HLA-C;HLA-A;HLA-F;B2M;HLA-E	Reactome_2016
Sema4D in semaphorin signaling_Homo sapiens_R-HSA-400685	10/27	0.000452684	0.0399407	SEMA4D;RRAS;LIMK1;ERBB2;RAC2;PLXNB1;MYH11;RHOC;MYH10;RHOB	Reactome_2016
Semaphorin interactions_Homo sapiens_R-HSA-373755	18/67	0.000335573	0.0349911	ITGB1;SEMA4A;NRP1;SEMA7A;CD72;SEMA4D;LIMK1;RHOC;RHOB;TYROBP;RRAS;FES;ERBB2;RAC2;PLXNB1;MYH11;FYN;MYH10	Reactome_2016
CD22 mediated BCR regulation_Homo sapiens_R-HSA-5690714	8/18	0.000400982	0.0383272	IGHM;IGLC7;IGKC;IGLC6;IGKV4-1;IGHD;PTPN6;CD22	Reactome_2016
Sema4D induced cell migration and growth-cone collapse_Homo sapiens_R-HSA-416572	9/24	0.000785554	0.0563144	SEMA4D;LIMK1;ERBB2;RAC2;PLXNB1;MYH11;RHOC;MYH10;RHOB	Reactome_2016
Cell surface interactions at the vascular wall_Homo sapiens_R-HSA-202733	23/101	0.000740468	0.0563144	ITGB1;CD74;GRB7;SELPLG;ITGAM;MMP1;SRC;ITGB2;FN1;SLC7A11;PROCR;MAG;PROC;SELL;LCK;ITGAX;SIRPA;PTPN6;ESAM;ITGA6;CD48;FYN;SLC16A3	Reactome_2016
Costimulation by the CD28 family_Homo sapiens_R-HSA-388841	18/72	0.000857152	0.0578325	CD86;HLA-DRB5;SRC;TRAC;LCK;AKT2;HLA-DPB1;HLA-DRA;THEM4;PTPN6;FYN;PDCD1;CD247;HLA-DQA2;HLA-DQA1;HLA-DRB1;HLA-DQB1;HLA-DPA1	Reactome_2016
Cell-Cell communication_Homo sapiens_R-HSA-1500931	25/131	0.0058664	0.269151	ITGB1;CD151;FBLIM1;SRC;LAMA3;MLLT4;SIRPA;CDH24;FYN;VASP;KIRREL2;JUP;ACTN1;INADL;PTK2;MAPK13;MAPK11;TYROBP;PARD3;PTPN6;ITGA6;ANG;PVRL1;LIMS2;CRB3	Reactome_2016
Glutamate Neurotransmitter Release Cycle_Homo sapiens_R-HSA-210500	8/24	0.00362572	0.218879	BZRAP1;STXBP1;SLC1A1;ARL6IP5;SLC1A3;CPLX1;PPFIA3;STX1A	Reactome_2016
MHC class II antigen presentation_Homo sapiens_R-HSA-2132295	21/103	0.00506911	0.252794	CD74;HLA-DRB5;IFI30;DNM3;DYNC2LI1;HLA-DMA;HLA-DMB;KIF5C;CTSK;HLA-DPB1;HLA-DRA;AP1S3;HLA-DOA;HLA-DOB;RILP;HLA-DQA2;HLA-DRB1;HLA-DQA1;LGMN;HLA-DQB1;HLA-DPA1	Reactome_2016
RNA Polymerase I Promoter Opening_Homo sapiens_R-HSA-73728	9/30	0.00459858	0.250866	HIST2H2AA3;HIST1H2BO;HIST1H2BJ;HIST1H2BK;HIST1H2BH;HIST2H2BE;HIST1H2BD;HIST1H2AC;HIST1H2BC	Reactome_2016
Packaging Of Telomere Ends_Homo sapiens_R-HSA-171306	9/31	0.00584174	0.269151	HIST2H2AA3;HIST1H2BO;HIST1H2BJ;HIST1H2BK;HIST1H2BH;HIST2H2BE;HIST1H2BD;HIST1H2AC;HIST1H2BC	Reactome_2016
Formation of the beta-catenin:TCF transactivating complex_Homo sapiens_R-HSA-201722	14/58	0.00437764	0.250866	HIST2H2AA3;TLE3;TLE2;HIST1H2BO;HIST1H2BJ;LEF1;TCF7;HIST1H2BK;HIST2H2BE;HIST1H2BH;HIST1H2AC;HIST1H2BD;HIST1H2BC;BCL9L	Reactome_2016
DNA methylation_Homo sapiens_R-HSA-5334118	9/32	0.0073286	0.323304	HIST2H2AA3;HIST1H2BO;HIST1H2BJ;HIST1H2BK;HIST1H2BH;HIST2H2BE;HIST1H2BD;HIST1H2AC;HIST1H2BC	Reactome_2016
Antigen Presentation: Folding, assembly and peptide loading of class I MHC_Homo sapiens_R-HSA-983170	8/25	0.00481173	0.250866	HLA-H;TAP2;HLA-B;HLA-C;HLA-A;HLA-F;B2M;HLA-E	Reactome_2016
Adaptive Immune System_Homo sapiens_R-HSA-1280218	105/762	0.0174357	0.55552	CD86;NCF2;TRAC;ICAM2;IFI30;PSMD8;FGF5;KIF5C;AKT2;PIP4K2A;AP1S3;HLA-DOA;HLA-DOB;B2M;PDGFRB;MYLIP;CD96;HLA-H;TAP2;HLA-B;HLA-C;HLA-A;HLA-F;HLA-E;TYROBP;STIM1;IGKV4-1;BLK;UBA7;NEDD4L;PDGFA;KLHL11;CD1D;CD1C;CD1A;DYNC2LI1;RAP1B;KLRK1;IGLV1-44;THEM4;SLAMF7;SLAMF6;CD300LF;LONRF1;HLA-DQA2;HLA-DQA1;VASP;HLA-DRB5;SMURF1;SH2D1A;MEX3C;NFKB1;NFKBIA;SELL;IGLV2-23;REL;HLA-DRA;HLA-DRB1;CD22;LGMN;ULBP3;FGFR1;ITGB1…	Reactome_2016
SIRT1 negatively regulates rRNA Expression_Homo sapiens_R-HSA-427359	9/35	0.0135394	0.498738	HIST2H2AA3;HIST1H2BO;HIST1H2BJ;HIST1H2BK;HIST1H2BH;HIST2H2BE;HIST1H2BD;HIST1H2AC;HIST1H2BC	Reactome_2016
Activated PKN1 stimulates transcription of AR (androgen receptor) regulated genes KLK2 and KLK3_Homo sapiens_R-HSA-5625886	9/34	0.0111484	0.440937	HIST2H2AA3;HIST1H2BO;HIST1H2BJ;HIST1H2BK;HIST1H2BH;HIST2H2BE;HIST1H2BD;HIST1H2AC;HIST1H2BC	Reactome_2016
Role of phospholipids in phagocytosis_Homo sapiens_R-HSA-2029485	13/60	0.014952	0.498738	IGLC7;IGLC6;PLD4;IGHG3;FCGR2A;IGLV3-16;IGKC;IGLV5-45;IGLV7-46;IGLV2-23;IGLV1-44;IGKV4-1;CD247	Reactome_2016
RHO GTPases activate PKNs_Homo sapiens_R-HSA-5625740	13/60	0.014952	0.498738	HIST2H2AA3;HIST1H2BO;HIST1H2BJ;HIST1H2BK;RHOC;HIST2H2BE;RHOB;MYH11;HIST1H2BH;MYH10;HIST1H2AC;HIST1H2BD;HIST1H2BC	Reactome_2016
TNFs bind their physiological receptors_Homo sapiens_R-HSA-5669034	7/24	0.0141507	0.498738	TNFRSF13B;CD70;TNFRSF18;TNFRSF17;CD27;TNFRSF1B;TNFRSF1A	Reactome_2016
Antigen activates B Cell Receptor (BCR) leading to generation of second messengers_Homo sapiens_R-HSA-983695	11/47	0.0137958	0.498738	BLK;IGHM;IGLC7;STIM1;IGKC;IGLC6;IGKV4-1;IGHD;PTPN6;FYN;CD22	Reactome_2016
Immune System_Homo sapiens_R-HSA-168256	198/1547	0.0295155	0.678366	EIF4A2;APP;IL23R;ICAM2;IFIT1;IFI30;IFIT3;IFIT2;PSMD8;LGALS3;MT2A;SYNGAP1;AKT2;C3AR1;PIP4K2A;LGALS9;AP1S3;B2M;IL15RA;HLA-H;MEF2C;ATP6V1G2;HLA-B;HLA-C;HLA-A;HLA-F;HLA-E;IL23A;IGKV4-1;TXNIP;STX1A;EBI3;PDGFA;NEDD4L;CD1D;CD1C;CD1A;DYNC2LI1;KLRK1;SLAMF7;SLAMF6;HLA-DQA2;HLA-DQA1;VASP;EGR1;HLA-DRB5;TNFSF12;SH2D1A;FN1;NFATC3;MEX3C;PTK2;REL;CD27;HLA-DRB1;CD22;LGMN;IGHM;TNFRSF13B;IL24;PRL;MRC2;CTSK;TRIM2;IG…	Reactome_2016
Classical antibody-mediated complement activation_Homo sapiens_R-HSA-173623	10/43	0.0192561	0.571374	IGHG3;IGLV3-16;IGLC7;IGLV5-45;IGKC;IGLV7-46;IGLC6;IGLV2-23;IGLV1-44;IGKV4-1	Reactome_2016
Amyloid fiber formation_Homo sapiens_R-HSA-977225	14/68	0.0182793	0.56666	HIST2H2AA3;APP;HIST1H2BO;HIST1H2BJ;HIST1H2BK;PRL;HIST2H2BE;HIST1H2BH;TGFBI;B2M;HIST1H2AC;ITM2B;HIST1H2BD;HIST1H2BC	Reactome_2016
Chemokine receptors bind chemokines_Homo sapiens_R-HSA-380108	12/56	0.0205972	0.590623	CXCL10;CCL22;CCL3L1;CCL5;CCL4;CXCR5;CCL3;ACKR3;ACKR2;CXCL13;CCL17;CXCL16	Reactome_2016
Deposition of new CENPA-containing nucleosomes at the centromere_Homo sapiens_R-HSA-606279	11/52	0.0284117	0.678366	HIST2H2AA3;CENPU;HIST1H2BO;HIST1H2BJ;HIST1H2BK;HIST1H2BH;OIP5;HIST1H2AC;HIST2H2BE;HIST1H2BD;HIST1H2BC	Reactome_2016
Nucleosome assembly_Homo sapiens_R-HSA-774815	11/52	0.0284117	0.678366	HIST2H2AA3;CENPU;HIST1H2BO;HIST1H2BJ;HIST1H2BK;HIST1H2BH;OIP5;HIST1H2AC;HIST2H2BE;HIST1H2BD;HIST1H2BC	Reactome_2016
Ion homeostasis_Homo sapiens_R-HSA-5578775	11/51	0.0248546	0.662981	SLC8A3;CAMK2D;KCNJ11;STIM1;FXYD2;FXYD1;ATP2A3;FXYD7;ATP1A3;FXYD6;SLC8A1	Reactome_2016
Cell junction organization_Homo sapiens_R-HSA-446728	16/86	0.0300784	0.678366	VASP;ITGB1;CD151;JUP;FBLIM1;ACTN1;LAMA3;MLLT4;INADL;PARD3;CDH24;ITGA6;ANG;PVRL1;LIMS2;CRB3	Reactome_2016
DNA Damage/Telomere Stress Induced Senescence_Homo sapiens_R-HSA-2559586	12/59	0.0301628	0.678366	HIST2H2AA3;H1F0;HIST1H2BO;HIST1H2BJ;CCNE1;HIST1H2BK;HIST1H2BH;HIST1H2AC;HIST2H2BE;HIST1H2BD;HIST1H1C;HIST1H2BC	Reactome_2016
Sphingolipid metabolism_Homo sapiens_R-HSA-428157	14/74	0.0358397	0.719325	CERS4;ASAH1;CERS6;SPHK1;GBA3;SGPP2;SUMF1;SMPD3;UGCG;SPTLC3;ALDH3B1;SMPD1;DEGS2;ARSG	Reactome_2016
Other semaphorin interactions_Homo sapiens_R-HSA-416700	6/19	0.0152187	0.498738	ITGB1;SEMA4A;SEMA7A;CD72;TYROBP;SEMA4D	Reactome_2016
PRC2 methylates histones and DNA_Homo sapiens_R-HSA-212300	9/40	0.0314301	0.693276	HIST2H2AA3;HIST1H2BO;HIST1H2BJ;HIST1H2BK;HIST1H2BH;HIST2H2BE;HIST1H2BD;HIST1H2AC;HIST1H2BC	Reactome_2016
Signal regulatory protein (SIRP) family interactions_Homo sapiens_R-HSA-391160	5/13	0.0107792	0.440937	TYROBP;SRC;SIRPA;PTPN6;PTK2	Reactome_2016
Class B/2 (Secretin family receptors)_Homo sapiens_R-HSA-373080	15/84	0.0480008	0.775257	CD97;WNT10A;RAMP2;PTCH1;FZD6;WNT8B;ADM;GNG11;WNT6;GNGT2;SMO;GNG4;ADM2;RAMP1;WNT3	Reactome_2016
The role of Nef in HIV-1 replication and disease pathogenesis_Homo sapiens_R-HSA-164952	7/28	0.0324935	0.703208	HCK;LCK;FYN;HLA-A;CD247;AP1S3;B2M	Reactome_2016
Binding and Uptake of Ligands by Scavenger Receptors_Homo sapiens_R-HSA-2173782	14/74	0.0358397	0.719325	MSR1;SPARC;IGLC7;IGLC6;COL1A1;COL3A1;COL1A2;IGLV3-16;IGKC;IGLV5-45;IGLV7-46;IGLV2-23;IGLV1-44;IGKV4-1	Reactome_2016
Condensation of Prophase Chromosomes_Homo sapiens_R-HSA-2299718	9/41	0.0363739	0.719325	HIST2H2AA3;HIST1H2BO;HIST1H2BJ;HIST1H2BK;HIST1H2BH;HIST2H2BE;HIST1H2BD;HIST1H2AC;HIST1H2BC	Reactome_2016
FCERI mediated Ca+2 mobilization_Homo sapiens_R-HSA-2871809	12/62	0.0425704	0.762895	VAV3;IGLV3-16;IGKC;IGLC7;IGLV5-45;IGLV7-46;IGLV2-23;IGLC6;IGLV1-44;NFATC3;IGKV4-1;LCP2	Reactome_2016
Fcgamma receptor (FCGR) dependent phagocytosis_Homo sapiens_R-HSA-2029480	20/120	0.0480846	0.775257	VAV3;IGLC7;SRC;LIMK1;IGLC6;PLD4;PTK2;IGHG3;HCK;FCGR2A;MYO1C;IGLV3-16;IGKC;IGLV5-45;IGLV7-46;IGLV1-44;IGLV2-23;IGKV4-1;FYN;CD247	Reactome_2016
Creation of C4 and C2 activators_Homo sapiens_R-HSA-166786	10/49	0.0445115	0.762895	IGHG3;IGLV3-16;IGKC;IGLC7;IGLV5-45;IGLV7-46;IGLV2-23;IGLC6;IGLV1-44;IGKV4-1	Reactome_2016
Non-integrin membrane-ECM interactions_Homo sapiens_R-HSA-3000171	9/42	0.041824	0.761463	DDR1;ITGB1;ACTN1;LAMA3;SDC3;PDGFA;ITGA6;DMD;THBS1	Reactome_2016
Signaling by Retinoic Acid_Homo sapiens_R-HSA-5362517	9/42	0.041824	0.761463	CYP26A1;CPT1A;RARG;RXRA;ALDH1A1;AKR1C3;RARA;CPT1B;PDK2	Reactome_2016
YAP1- and WWTR1 (TAZ)-stimulated gene expression_Homo sapiens_R-HSA-2032785	7/29	0.0387946	0.729465	TEAD4;KAT2B;SMARCD3;RXRA;TEAD2;CTGF;TEAD3	Reactome_2016
ERCC6 (CSB) and EHMT2 (G9a) positively regulate rRNA expression_Homo sapiens_R-HSA-427389	9/43	0.0477979	0.775257	HIST2H2AA3;HIST1H2BO;HIST1H2BJ;HIST1H2BK;HIST1H2BH;HIST2H2BE;HIST1H2BD;HIST1H2AC;HIST1H2BC	Reactome_2016
Choline catabolism_Homo sapiens_R-HSA-6798163	4/6	0.00201341	0.128299	SLC44A1;CHDH;SARDH;ALDH7A1	Reactome_2016
RHO GTPases activate CIT_Homo sapiens_R-HSA-5625900	5/16	0.0274579	0.678366	DLG4;MYH11;RHOC;MYH10;RHOB	Reactome_2016
Nef and signal transduction_Homo sapiens_R-HSA-164944	4/8	0.00779373	0.331089	HCK;LCK;FYN;CD247	Reactome_2016
RHO GTPases Activate ROCKs_Homo sapiens_R-HSA-5627117	5/17	0.0353761	0.719325	LIMK1;MYH11;RHOC;MYH10;RHOB	Reactome_2016
Signaling by BMP_Homo sapiens_R-HSA-201451	6/23	0.0383123	0.729465	SMAD4;SMURF1;NOG;SMAD9;FSTL1;ACVR2B	Reactome_2016
Cell-extracellular matrix interactions_Homo sapiens_R-HSA-446353	5/16	0.0274579	0.678366	ITGB1;VASP;FBLIM1;ACTN1;LIMS2	Reactome_2016
Acetylcholine Neurotransmitter Release Cycle_Homo sapiens_R-HSA-264642	5/17	0.0353761	0.719325	BZRAP1;STXBP1;CPLX1;PPFIA3;STX1A	Reactome_2016
Serotonin Neurotransmitter Release Cycle_Homo sapiens_R-HSA-181429	5/18	0.0445632	0.762895	BZRAP1;STXBP1;CPLX1;PPFIA3;STX1A	Reactome_2016
Norepinephrine Neurotransmitter Release Cycle_Homo sapiens_R-HSA-181430	5/18	0.0445632	0.762895	BZRAP1;STXBP1;CPLX1;PPFIA3;STX1A	Reactome_2016
Calcitonin-like ligand receptors_Homo sapiens_R-HSA-419812	4/10	0.0194277	0.571374	RAMP2;ADM2;ADM;RAMP1	Reactome_2016
PECAM1 interactions_Homo sapiens_R-HSA-210990	4/12	0.0381188	0.729465	SRC;LCK;FYN;PTPN6	Reactome_2016
Import of palmitoyl-CoA into the mitochondrial matrix_Homo sapiens_R-HSA-200425	4/11	0.0278473	0.678366	CPT1A;RXRA;PRKAG2;CPT1B	Reactome_2016
CLEC7A/inflammasome pathway_Homo sapiens_R-HSA-5660668	3/6	0.0220907	0.603286	IL1B;NFKB1;MALT1	Reactome_2016
Synthesis of Lipoxins (LX)_Homo sapiens_R-HSA-2142700	3/6	0.0220907	0.603286	HPGD;ALOX5;ALOX5AP	Reactome_2016
