# Supplementary material for: Drug screening approach combines epigenetic sensitization with immunochemotherapy in cancer
Source: Clin Epigenetics. 2019 Dec 11;11:192. doi: 10.1186/s13148-019-0781-3 (PMC6907220; doi:10.1186/s13148-019-0781-3)
Supplement: Supplementary file 4 — Additional file 4: Table S3. DNA repair DEGs. [file 13148_2019_781_MOESM4_ESM.xlsx]

## Sheet: DNA Repair DEGs
Combinations	DNA repair	Homologous Recombination	Non-Homologous End Joining
Oci-Ly-19 – Entinostat	OGG1, ALKBH3, XRCC2, SLX1A, SLX1B, POLQ, HLTF	XRCC2, SLX1A, SLX1B
Oci-Ly-19 – Vorinostat	ALKBH3, XRCC2, POLQ	XRCC2
Oci-Ly-19 – Vorinostat – Unique DEGs	ALKBH3, XRCC2, POLQ	XRCC2
Riva-I – Belinostat
Riva-I – Belinostat – Unique DEGs
Su-Dhl-4 – Entinostat	UNG, NEIL3, LIG3, APLF, PARP2, ALKBH2, MSH2, MSH5, CETN2, LIG1, RAD51, RAD51D, DMC1, XRCC2, XRCC3, RAD54L, RAD54B, BRCA1, NBN, RBBP8, EME1, EME2, GEN1, FANCA, FANCB, BRCA2, FANCD2, FANCG, FANCI, BRIP1, FANCM, PRKDC, DUT, POLD1, POLE, PCNA, REV3L, POLI, POLQ, POLL, FEN1, EXO1, RAD18, H2AFX, CHAF1A, BLM, WRN, RECQL4, DCLRE1B, RDM1, RAD1, HUS1, CHEK1, RIF1, TOPBP1, CLK2, PER1	RAD51, RAD51D, DMC1, XRCC2, XRCC3, RAD54L, RAD54B, BRCA1, NBN, RBBP8, EME1, EME2, GEN1, FANCA, FANCB, BRCA2, FANCD2, FANCG, FANCI, BRIP1, FANCM	PRKDC, PARP2
Su-Dhl-4 – Tazemetostat	UNG, APLF, RAD51, XRCC2, RAD54L, FANCA, FANCB, BRCA2, FANCM, PCNA, REV3L, REV1, POLQ, POLK, EXO1, HLTF, CHAF1A, RECQL4, DCLRE1B, CHEK1, RIF1, PER1	RAD51, XRCC2, RAD54L, FANCA, FANCB, BRCA2, FANCM
Su-Dhl-4 – Tazemetostat Unique DEGs	UNG, APLF, RAD51, XRCC2, RAD54L, FANCA, FANCB, FANCM, PCNA, REV3L, REV1, POLK, EXO1, HLTF, CHAF1A, RECQL4, DCLRE1B, CHEK1, RIF1, PER1	RAD51, XRCC2, RAD54L, FANCA, FANCB, FANCM
Su-Dhl-4 and Oci-Ly-19 – Shared Entinostat DEGs	XRCC2, POLQ	XRCC2
