# Supplementary material for: Drug screening approach combines epigenetic sensitization with immunochemotherapy in cancer
Source: Clin Epigenetics. 2019 Dec 11;11:192. doi: 10.1186/s13148-019-0781-3 (PMC6907220; doi:10.1186/s13148-019-0781-3)
Supplement: Supplementary file 5 — Additional file 5: Table S4. Exome sequencing selected variants. [file 13148_2019_781_MOESM5_ESM.xlsx]

## Sheet: Annotated Subset
Probable Origin	Gene.refGene	Cell Line	Chr	Position	Ref Allel	Variant allele	VAF	AAChange	Evidence	Reference (DOI)	avsnp147	CLINSIG	CADD13_PHRED	DANN_score	CosmicTotalCounts	geneList
somatic	AKT1	R_1	14	105236728	G	A	0.25	R465C,R465C,R465C	Inactivates apoptosis. Affects drug response	CIVIC	rs770370100	.	34	0.999	2	Doxorubicin_DrugBank_PharmaGKB_Related_Genes,apoptosis_kegg
somatic	ARID1A	R_1	1	27057712	C	T	0.46	Q474X,Q474X	Epigentic tumor suppresssor, when mutated, HDAC6 acitivity is essential for tumor	10.1038/ncb3588	.	.	37	0.997	.	TFs
somatic	BCL6	O_3	3	187444552	C	G	0.6	G559R,G559R	(1) Inhibition activates anti-apoptotic BH3 members (2) Target of AICDA driven hypermutability process	(1) 10.18632/oncotarget.6513 (2) 10.1371/journal.pone.0040332	.	.	32	0.999	.	ABC_GCB_Subtyping_gene_list_Wright_2003_Roschewski_2014,Cell_Line_Characterization_Genes,TFs
somatic	CIC	R_1, O_19	19	42791587	C	T	0.6, 0.21	R190C,R1099C	Transcriptional target of mutant p53 and a negative prognostic marker	10.18632/oncotarget.1831	rs767502801	.	34	0.998	1	TFs
somatic	CREBBP	R_1	16	3790455	G	A	0.24	R1322X,R1360X	Truncation of this transcriptional coactivator and histone acetyltransferase is aquired in relapse ALL. Missense mutations are also common in lymphomas	10.1038/nature09727	rs587783490	Pathogenic	36	0.994	3	Cell_Cycle_KEGG_list,Epigenetic_Enzymes_List,Rituximab_Related_Target_Genes
germline	DPYD	S_4	1	97770920	C	T	0.29	V732I	(1) DPYD promotor H3K27 trimethylation (H3K27me3) is directly regulated by EZH2. DPYD repression by EZH2 predicts poor survival in repressed (5-FU)-treated cancers. (2) Variant associated to colorectal cancer risk and 3. 5-FU toxicity	(1) 10.1158/0008-5472.CAN-16-1306 (2) 10.4149/gpb_2017046 (3) 10.1038/tpj.2015.56	rs1801160	not_provided	25.9	0.999	3	Core_ADME_Genes_List,Doxorubicin_DrugBank_PharmaGKB_Related_Genes,Epigenetically_Regulated_ADME_Genes_List_Kacevska_et_al_2011_Clinical_Pharmacology_and_Therapeutics,Rituximab_Related_Target_Genes
germline	DPYD	O_19	1	98165091	T	C	0.33	M166V	rs2297595 C allele associated to drug toxicity	10.1186/s12967-016-0778-z	rs2297595	not_provided	24.5	0.995	3	Core_ADME_Genes_List,Doxorubicin_DrugBank_PharmaGKB_Related_Genes,Epigenetically_Regulated_ADME_Genes_List_Kacevska_et_al_2011_Clinical_Pharmacology_and_Therapeutics,Rituximab_Related_Target_Genes
germline	ERCC4	R_1	16	14042077	A	G	0.49	E875G	(1) Involved in exicision repair and homologous recombination, assists in removing interstrand cross-link (2) G allele of this SNP is associated to decreased DNA-protein binding resulting in decreasedDNA repair capacity	(1) 10.1016/j.gene.2015.06.026 (2) 10.1016/j.mrfmmm.2013.08.005	rs1800124	Likely_benign	27.7	0.999	1	DNA_Repair_Genes,Doxorubicin_DrugBank_PharmaGKB_Related_Genes
somatic	EZH2	S_4	7	148508727	T	G	0.3	Y590S,Y602S,Y641S,Y632S,Y646S	(1) Acquired EZH2 mutations that confer resistance to EZH2 inhibitors prevent EZH2 inhibitor binding to the EZH2 mutants. (2) This spesific mutation is a target of allele-specific EZH2 inhibitors.	(1) 10.1182/blood-2017-08-804344 (2) 10.1182/blood-2010-11-321208	.	.	32	0.991	36	Epigenetic_Enzymes_List
germline	FGFR4	S_4	5	176520243	G	A	1	G388R,G388R	(1) A-allele accounts for aggressive and treatment resistant tumors (2) AA/AG increases stabilitty, upregulation related to resistance to doxorubicin	(1) https://www.mpg.de/9805116/gene-cancer-heritage (2) 10.1038/cddis.2014.10	rs351855	Pathogenic	24.8	0.999	19	Doxorubicin_DrugBank_PharmaGKB_Related_Genes
somatic	MYD88	O_3	3	38182641	T	C	1	X160R,X205R	Truncating mutations common in DLBCL and other lymphomas. Affect OS and chemoresponse.	10.3324/haematol.2013.096248	rs387907272	Pathogenic	32	0.865	1583
germline	NQO1	S_4, O_19	16	69745145	G	A	0.38, 0.33	P115S,P153S,P149S,P187S	Chemoresponse and protein stabilization	10.5483/BMBRep.2015.48.11.190	rs1800566	other|other|Pathogenic	32	0.997	13	Doxorubicin_DrugBank_PharmaGKB_Related_Genes
somatic	RCOR1	S_4	14	103188541	C	T	0.62	R403X	Deletion or LoF associated with short PFS and OS in DLBCL	10.1182/blood-2013-06-507152	.	.	47	0.997	.	TFs
somatic	STAG2	R_1	X	123176469	C	T	0.26	R146X,R146X,R146X,R146X,R146X	(1) Mutational inactivation causes chromosomal instability resulting in aneuploidy. Because STAG2 is located in the X-chromosome only one such mutation is enough for conmplete inactivation of the gene. (2) Important in cohesin complex and DNA repair (3) Knockdown sentizes to chemotherapy. (4) Functions oin eprigenetic regulation	(1) 10.1126/science.1203619 (2) 10.1158/1535-7163 (3) https://doi.org/10.1186/gm526 (4) 10.1155/2018/3814747	.	.	38	0.997	1	Cell_Cycle_KEGG_list
somatic	TP53	S_4	17	7577121	G	A	1	R141C,R141C,R141C,R114C,R114C,R114C,R234C,R273C,R273C,R273C,R273C,R234C,R234C,R234C,R234C	Signaling mediated by HDAC Class III pathway. Patient has missense + LOH.	Civic	rs121913343	Pathogenic|other|Uncertain_significance|Pathogenic	32	0.999	682	Cell_Cycle_KEGG_list,DNA_Repair_Genes,Doxorubicin_DrugBank_PharmaGKB_Related_Genes,G1_arrest,TFs,apoptosis_kegg
somatic	TP53	R_1	17	7577058	C	A	0.63	E162X,E162X,E162X,E135X,E135X,E135X,E255X,E294X,E294X,E294X,E294X,E255X,E255X,E255X,E255X	Apoptosis, DNA repair	10.18632/oncotarget.13475	.	.	35	0.987	64	Cell_Cycle_KEGG_list,DNA_Repair_Genes,Doxorubicin_DrugBank_PharmaGKB_Related_Genes,G1_arrest,TFs,apoptosis_kegg
somatic	TP53	R_1	17	7578535	T	C	0.23	K93R,K132R,K132R,K132R,K132R,K93R,K93R,K93R,K93R	Overexpression relates to doxorubicin resistance (not confirmed for this variant)	10.18632/oncotarget.13475	.	.	26.1	0.999	55	Cell_Cycle_KEGG_list,DNA_Repair_Genes,Doxorubicin_DrugBank_PharmaGKB_Related_Genes,G1_arrest,TFs,apoptosis_kegg
germline	XRCC3	O_3, O_19, S_4,	14	104165753	G	A	0.85, 0.26, 0.24	T241M,T241M,T241M	(1) This variant rs861539 is associated to osteosarcoma risk. (2) Methionine at amino acid 241 has lower DNA repair capacity and is associated to colorectal cancer risk in comibination with variants in other HR genes such as RAD51 and XRCC2.	(1) 10.22034/APJCP.2017.18.2.549 (2) 10.1007/s11033-010-0430-6	rs861539	other	10.54	0.996	3	DNA_Repair_Genes,HR_and_Fanconi_Anemia

## Sheet: Filtered Variants
ProbablyOrigin	Chr	Position	Ref Allel	Variant allele	cytoBand	Func.refGene	Gene.refGene	AAChange.refGene	avsnp147	Pfam_domain	cadd_phred	cdna	consequence	driver_gene	driver_gene_source	driver_mut_prediction	driver_statement	exac_af	is_in_delicate_domain	known_match	known_neutral	known_neutral_reference	known_neutral_source	known_oncogenic	known_oncogenic_reference	known_oncogenic_source	known_predisposing	known_predisposing_reference	known_predisposing_source	known_variant_reference	known_variant_source	missense_driver_mut_prediction	mutation_location	protein	protein_change	protein_orig	protein_pos	region	reverse_transcript	revmap_issue	strand	transcript	transcript_aminoacids	transcript_exons	ID	PopFreqMax	cosmic79	CLINSIG	CLNDBN
somatic	14	105236728	G	A	14q32.33	exonic	AKT1	R465C	rs770370100	Pkinase_C	34	c.1393C>T	Missense	tumor_driver	intogen__known__cgc__biomarkers	TIER 1	predicted driver: tier 1															MISSENSE_with_stringent_FI_in_any_role_gene	last_portion	R465C	R/C	AKT1:R465C	465	inside_[cds_in_exon_13]	ENST00000554581,ENST00000407796,ENST00000349310,ENST00000402615,ENST00000555528,ENST00000554848		-	ENST00000554581	481	13	.	0	ID\x3dCOSM324690\x3bOCCURENCE\x3d1(lung),1(ovary)	.	.
somatic	2	29416394	T	A	2p23.2	exonic	ALK	N1520I	.		11.98	c.4559A>T	Missense	tumor_driver	intogen__known__cgc__biomarkers	passenger	predicted passenger																before_last_portion	N1520I	N/I	ALK:N1520I	1520	inside_[cds_in_exon_29]	ENST00000389048		-	ENST00000389048	1621	29	.	.	.	.	.
somatic	11	70028702	A	G	11q13.3	exonic	ANO1	H833R	.	Anoctamin	25.2	c.2498A>G	Missense			passenger	predicted passenger																before_last_exon	H833R	H/R	ANO1:H833R	833	inside_[cds_in_exon_24]	ENST00000355303,ENST00000538023		+	ENST00000355303	987	26	.	.	.	.	.
somatic	11	1000481	C	T	11p15.5	exonic	AP2A2	P670L	.		11.53	c.2006C>T	Missense			passenger	predicted passenger																before_last_exon	P669L	P/L	AP2A2:P670L	669	inside_[cds_in_exon_15]	ENST00000332231	AP2A2:P670L reannotated in ENST00000448903	+	ENST00000448903	940	22	.	.	.	.	.
somatic	22	39475052	T	C	22q13.1	exonic	APOBEC3G	S45P	.	APOBEC_N	20.5	c.133T>C	Missense			passenger	predicted passenger																before_last_exon	S45P	S/P	APOBEC3G:S45P	45	inside_[cds_in_exon_2]	ENST00000452957,ENST00000407997		+	ENST00000407997	385	8	.	.	.	.	.
somatic	19	45452024	A	C	19q13.32	exonic	APOC2	K41T	rs120074114	Apo-CII	15	c.122A>C	Missense			passenger	predicted passenger																before_last_exon	K41T	K/T	APOC2:K41T	41	inside_[cds_in_exon_3]	ENST00000252490,ENST00000590360,ENST00000585786		+	ENST00000590360	102	4	rs120074114	0.002	ID\x3dCOSM4988285\x3bOCCURENCE\x3d1(soft_tissue)	Pathogenic	Apolipoprotein_c-ii_variant
somatic	X	84310931	G	T	Xq21.1	exonic	APOOL	G132C	.	ApoO	25.1	c.394G>T	Missense			passenger	predicted passenger																before_last_exon	G132C	G/C	APOOL:G132C	132	inside_[cds_in_exon_5]	ENST00000373173		+	ENST00000373173	269	9	.	.	.	.	.
somatic	21	27394349	T	G	21q21.3	exonic	APP	K168N	.		20.2	c.672A>C	Missense			passenger	predicted passenger																before_last_exon	K224N	K/N	APP:K168N	224	inside_[cds_in_exon_6]	ENST00000354192,ENST00000439274	APP:K168N reannotated in ENST00000346798	-	ENST00000346798	771	18	.	.	.	.	.
somatic	4	36212169	C	A	4p14	exonic	ARAP2	D444Y	.		18.62	c.1330G>T	Missense			passenger	predicted passenger																before_last_exon	D444Y	D/Y	ARAP2:D444Y	444	inside_[cds_in_exon_6]	ENST00000303965		-	ENST00000303965	1705	33	.	.	.	.	.
somatic	9	35665165	A	T	9p13.3	exonic	ARHGEF39	M1K	.		25.6	c.2T>A	CdsStartSNV			passenger	predicted passenger																-	.	./.	ARHGEF39:M1K	.	inside_[cds_in_exon_1]	ENST00000378387,ENST00000343259	ARHGEF39:M1K reannotated in ENST00000378387	-	ENST00000378387	336	9	.	.	.	.	.
somatic	1	27057712	C	T	1p36.11	exonic	ARID1A	Q474X	.																																				.	.	.	.	.
somatic	X	2836047	C	T	Xp22.33	exonic	ARSD	G221S	rs67359049	Sulfatase	11.63	c.661G>A	Missense			passenger	polymorphism	0.183															before_last_exon	G221S	G/S	ARSD:G221S	221	inside_[cds_in_exon_5]	ENST00000381154		-	ENST00000381154	594	10	rs67359049	0.012	ID\x3dCOSM3363960\x3bOCCURENCE\x3d1(kidney),2(haematopoietic_and_lymphoid_tissue),9(upper_aerodigestive_tract)	.	.
somatic	X	2833638	C	T	Xp22.33	exonic	ARSD	G320D	rs370769167	Sulfatase	24.4	c.959G>A	Missense			passenger	polymorphism	0.196															before_last_exon	G320D	G/D	ARSD:G320D	320	inside_[cds_in_exon_6]	ENST00000381154		-	ENST00000381154	594	10	rs370769167	0.0005	ID\x3dCOSM1467376\x3bOCCURENCE\x3d1(central_nervous_system),2(liver),9(upper_aerodigestive_tract),1(large_intestine),1(pancreas),2(soft_tissue),1(lung)	.	.
somatic	X	2833605	C	T	Xp22.33	exonic	ARSD	W331X	rs111939179																																				rs111939179	0.001	ID\x3dCOSM1467373\x3bOCCURENCE\x3d1(skin),9(upper_aerodigestive_tract),1(large_intestine),1(lung),1(thyroid)	.	.
somatic	8	62496559	T	A	8q12.3	exonic	ASPH	K307X	.																																				.	.	.	.	.
somatic	11	64680767	G	A	11q13.1	exonic	ATG2A	R233C	.		16.51	c.697C>T	Missense			passenger	predicted passenger																before_last_exon	R233C	R/C	ATG2A:R233C	233	inside_[cds_in_exon_5]	ENST00000421419,ENST00000377264		-	ENST00000377264	1939	41	.	.	.	.	.
germline	2	216190020	C	G	2q35	exonic	ATIC	T116S	rs2372536	MGS	21.7	c.347C>G	Missense	tumor_driver	intogen	passenger	polymorphism	0.323															before_last_exon	T116S	T/S	ATIC:T116S	116	inside_[cds_in_exon_5]	ENST00000236959		+	ENST00000236959	593	16	rs2372536	0.49	ID\x3dCOSM3757936\x3bOCCURENCE\x3d1(haematopoietic_and_lymphoid_tissue),2(pancreas),1(breast),1(large_intestine)	.	.
somatic	2	38570462	C	T	2p22.2	exonic	ATL2	R104H	.	GBP	34	c.311G>A	Missense			passenger	predicted passenger																before_last_exon	R104H	R/H	ATL2:R104H	104	inside_[cds_in_exon_2]	ENST00000378954,ENST00000419554		-	ENST00000378954	584	13	.	.	.	.	.
somatic	19	42492630	T	C	19q13.2	exonic	ATP1A3	M42V	.		10.66	c.91A>G	Missense			passenger	predicted passenger																before_last_exon	M31V	M/V	ATP1A3:M42V	31	inside_[cds_in_exon_2]	ENST00000543770	ATP1A3:M42V reannotated in ENST00000302102	-	ENST00000302102	1014	23	.	.	.	.	.
somatic	3	113524231	G	A	3q13.31	exonic	ATP6V1A	M540I	.	ATP-synt_ab_C	22.4	c.1620G>C	Missense			passenger	predicted passenger																before_last_exon	M540I	M/I	ATP6V1A:M540I	540	inside_[cds_in_exon_14]	ENST00000273398		+	ENST00000273398	618	15	.	.	.	.	.
somatic	16	348077	G	A	16p13.3	exonic	AXIN1	R477C	.	Axin_b-cat_bind	29.2	c.1429C>T	Missense	tumor_driver	intogen__cgc	TIER 1	predicted driver: tier 1															MISSENSE_with_stringent_FI_in_any_role_gene	before_last_exon	R477C	R/C	AXIN1:R477C	477	inside_[cds_in_exon_6]	ENST00000262320,ENST00000354866		-	ENST00000262320	863	11	.	.	.	.	.
somatic	18	60985307	G	A	18q21.33	exonic	BCL2	A198V	.			c.585+8C>T	IntronicSNV			not protein-affecting	not protein-affecting																-	.	./.	BCL2:A198V	.	inside_[intron_between_exon_1_and_2]	ENST00000589955,ENST00000444484	BCL2:A198V reannotated in ENST00000398117	-	ENST00000398117	240	2	.	.	ID\x3dCOSM2881779,COSM2881780,COSM2881778\x3bOCCURENCE\x3d2(haematopoietic_and_lymphoid_tissue)	.	.
somatic	3	187444654	A	T	3q27.3	exonic	BCL6	C525S	.		13.71	c.1573T>A	Missense	tumor_driver	cgc	passenger	predicted passenger																before_last_exon	C525S	C/S	BCL6:C525S	525	inside_[cds_in_exon_7]	ENST00000406870,ENST00000232014		-	ENST00000406870	707	10	.	.	ID\x3dCOSM1580593\x3bOCCURENCE\x3d2(haematopoietic_and_lymphoid_tissue)	.	.
somatic	3	187444552	C	G	3q27.3	exonic	BCL6	G559R	.		32	c.1675G>C	Missense	tumor_driver	cgc	TIER 1	predicted driver: tier 1															MISSENSE_with_stringent_FI_in_any_role_gene	before_last_exon	G559R	G/R	BCL6:G559R	559	inside_[cds_in_exon_7]	ENST00000406870,ENST00000232014		-	ENST00000406870	707	10	.	.	.	.	.
somatic	2	32800401	G	C	2p22.3	exonic	BIRC6	K4441N	.		29.9	c.13323G>C	Missense			passenger	predicted passenger																before_last_exon	K4441N	K/N	BIRC6:K4441N	4441	inside_[cds_in_exon_66]	ENST00000421745		+	ENST00000421745	4858	74	.	.	.	.	.
germline	17	41244435	T	C	17q21.31	exonic	BRCA1	E991G	rs16941		22.2	c.3113A>G	Missense	tumor_driver	cgc__biomarkers__predisposing__intogen__known	passenger	polymorphism	0.343															before_last_exon	E1038G	E/G	BRCA1:E991G	1038	inside_[cds_in_exon_10]	ENST00000493795	BRCA1:E991G reannotated in ENST00000357654	-	ENST00000357654	1864	23	rs16941	0.5	ID\x3dCOSM3755562,COSM3755563\x3bOCCURENCE\x3d1(haematopoietic_and_lymphoid_tissue),1(thymus),1(large_intestine)	Benign|Benign|Benign|Benign|Benign	not_provided|Breast-ovarian_cancer,_familial_1|Familial_cancer_of_breast|not_specified|Hereditary_cancer-predisposing_syndrome
germline	17	41245471	C	T	17q21.31	exonic	BRCA1	D646N	rs4986850	EIN3	12.27	c.2077G>A	Missense	tumor_driver	cgc__biomarkers__predisposing__intogen__known	passenger	polymorphism	0.057															before_last_exon	D693N	D/N	BRCA1:D646N	693	inside_[cds_in_exon_10]	ENST00000493795	BRCA1:D646N reannotated in ENST00000357654	-	ENST00000357654	1864	23	rs4986850	0.091	ID\x3dCOSM4989395,COSM4989394\x3bOCCURENCE\x3d4(soft_tissue)	Benign,Benign|Benign|Benign|Benign|Benign|Benign	Breast-ovarian_cancer,_familial_1,not_provided|Hereditary_breast_and_ovarian_cancer_syndrome|Breast-ovarian_cancer,_familial_1|not_specified|Hereditary_cancer-predisposing_syndrome|Familial_cancer_of_breast
germline	17	41246481	T	C	17q21.31	exonic	BRCA1	Q309R	rs1799950	BRCT_assoc	18.29	c.1067A>G	Missense	tumor_driver	cgc__biomarkers__predisposing__intogen__known	passenger	polymorphism	0.044															before_last_exon	Q356R	Q/R	BRCA1:Q309R	356	inside_[cds_in_exon_10]	ENST00000493795	BRCA1:Q309R reannotated in ENST00000357654	-	ENST00000357654	1864	23	rs1799950	0.078	ID\x3dCOSM3755569,COSM3755568\x3bOCCURENCE\x3d2(soft_tissue),2(breast),1(large_intestine)	Benign|Benign|Benign|Benign|Benign|Benign|Benign|Uncertain_significance	not_provided|Hereditary_breast_and_ovarian_cancer_syndrome|Breast-ovarian_cancer,_familial_1|not_specified|Hereditary_cancer-predisposing_syndrome|Familial_cancer_of_breast|Hereditary_Breast_and_Ovarian_Cancer|Ductal_breast_carcinoma
somatic	5	137492955	T	C	5q31.2	exonic	BRD8	D848G	.			c.2577+2289A>G	IntronicSNV			not protein-affecting	not protein-affecting																-	.	./.	BRD8:D933G	.	inside_[intron_between_exon_20_and_21]	ENST00000230901	BRD8:D933G reannotated in ENST00000254900	-	ENST00000254900	1236	27	.	.	.	.	.
germline	17	59924572	G	A	17q23.2	exonic	BRIP1	R173C	rs4988345		27.6	c.517C>T	Missense	tumor_driver	predisposing__cgc	TIER 1	known in: CANCER			known_match				CANCER	PMID:12569564	OncoKB				PMID:12569564	OncoKB	MISSENSE_with_stringent_FI_in_any_role_gene	before_last_exon	R173C	R/C	BRIP1:R173C	173	inside_[cds_in_exon_6]	ENST00000259008,ENST00000577598		-	ENST00000259008	1250	20	rs4988345	0.007	ID\x3dCOSM5020385,COSM5020384\x3bOCCURENCE\x3d2(soft_tissue)	Likely_benign|Benign|Benign	not_specified|Familial_cancer_of_breast|Hereditary_cancer-predisposing_syndrome
somatic	1	203274850	G	T	1q32.1	exonic	BTG2	S39I	.	BTG	23.4	c.116G>T	Missense			passenger	predicted passenger																before_last_exon	S39I	S/I	BTG2:S39I	39	inside_[cds_in_exon_1]	ENST00000290551		+	ENST00000290551	159	2	.	.	.	.	.
somatic	12	22677460	G	A	12p12.1	exonic	C2CD5	R183C	.																																				.	.	ID\x3dCOSM1360750\x3bOCCURENCE\x3d2(large_intestine),1(breast)	.	.
somatic	7	139086953	C	T	7q34	exonic	C7orf55-LUC7L2,LUC7L2	A109V	.	LUC7	34	c.326C>T	Missense			passenger	predicted passenger																before_last_exon	A109V	A/V	LUC7L2:A109V	109	inside_[cds_in_exon_4]	ENST00000545899,ENST00000354926		+	ENST00000354926	393	10	.	.	.	.	.
somatic	22	24567915	C	G	22q11.23	exonic	CABIN1	R1948G	.		20.8	c.5992C>G	Missense			passenger	predicted passenger																before_last_exon	R1998G	R/G	CABIN1:R1998G	1998	inside_[cds_in_exon_34]	ENST00000263119,ENST00000398319		+	ENST00000398319	2221	37	.	.	.	.	.
somatic	7	2979495	A	G	7p22.2	exonic	CARD11	L251P	.		24.8	c.752T>C	Missense	tumor_driver	cgc	passenger	known in: CANCER			known_match				CANCER	PMID: 26776161__PMID:23027925__PMID: 18323416	OncoKB				PMID: 26776161__PMID:23027925__PMID: 18323416	OncoKB		before_last_exon	L251P	L/P	CARD11:L251P	251	inside_[cds_in_exon_6]	ENST00000396946		-	ENST00000396946	1155	25	.	.	ID\x3dCOSM41659\x3bOCCURENCE\x3d6(haematopoietic_and_lymphoid_tissue)	.	.
somatic	11	3050583	G	C	11p15.4	exonic	CARS	L215V	.	tRNA-synt_1e	27	c.892C>G	Missense			passenger	predicted passenger																before_last_exon	L298V	L/V	CARS:L215V	298	inside_[cds_in_exon_8]	ENST00000397111,ENST00000278224	CARS:L215V reannotated in ENST00000380525	-	ENST00000380525	832	23	.	.	.	.	.
somatic	15	40921558	C	G	15q15.1	exonic	CASC5	L1891V	.		28.7	c.5749C>G	Missense			passenger	predicted passenger																before_last_exon	L1917V	L/V	CASC5:L1891V	1917	inside_[cds_in_exon_14]	ENST00000399668	CASC5:L1891V reannotated in ENST00000346991	+	ENST00000346991	2343	27	.	.	.	.	.
germline	2	202074098	G	A	2q33.1	exonic	CASP10	V343I	rs13010627	Peptidase_C14	15.12	c.1228G>A	Missense	tumor_driver	known	passenger	polymorphism	0.043															before_last_exon	V410I	V/I	CASP10:V343I	410	inside_[cds_in_exon_9]	ENST00000313728	CASP10:V343I reannotated in ENST00000286186	+	ENST00000286186	523	10	rs13010627	0.066	ID\x3dCOSM4986480,COSM4986481\x3bOCCURENCE\x3d2(soft_tissue)	.	.
somatic	5	114612746	T	C	5q22.3	exonic	CCDC112	K123E	.		23.6	c.367A>G	Missense			passenger	predicted passenger																before_last_exon	K123E	K/E	CCDC112:K123E	123	inside_[cds_in_exon_4]	ENST00000379611		-	ENST00000379611	530	10	.	.	.	.	.
somatic	3	123634051	T	C	3q21.1	exonic	CCDC14	N613D	.	CCDC14	10.71	c.2314A>G	Missense			passenger	predicted passenger																before_last_portion	N772D	N/D	CCDC14:N613D	772	inside_[cds_in_exon_12]	ENST00000485727,ENST00000489746	CCDC14:N613D reannotated in ENST00000433542	-	ENST00000433542	913	12	.	.	.	.	.
somatic	17	62007128	A	T	17q23.3	splicing	CD79B		.																																				.	.	.	.	.
somatic	12	6344416	T	G	12p13.31	exonic	CD9	F124V	.	Tetraspannin	24.2	c.370T>G	Missense			passenger	predicted passenger																before_last_exon	F124V	F/V	CD9:F124V	124	inside_[cds_in_exon_6]	ENST00000382518,ENST00000536586,ENST00000009180		+	ENST00000382518	229	9	.	.	.	.	.
somatic	13	49833534	A	G	13q14.2	exonic	CDADC1	H102R	.	dCMP_cyt_deam_1	24	c.305A>G	Missense			passenger	predicted passenger																before_last_exon	H102R	H/R	CDADC1:H102R	102	inside_[cds_in_exon_4]	ENST00000538056,ENST00000251108		+	ENST00000251108	515	10	.	.	.	.	.
germline	17	45234331	T	G	17q21.32	exonic	CDC27	T203P	rs113206140		19.89	c.790A>C	Missense	tumor_driver	intogen	passenger	predicted passenger																before_last_exon	T264P	T/P	CDC27:T264P	264	inside_[cds_in_exon_7]	ENST00000066544,ENST00000531206,ENST00000527547		-	ENST00000531206	831	19	rs113206140	.	ID\x3dCOSM4130255,COSM4130256\x3bOCCURENCE\x3d1(stomach),1(large_intestine),1(thyroid)	.	.
somatic	17	45234658	T	G	17q21.32	exonic	CDC27	N129H	rs368750026		15.72	c.568A>C	Missense	tumor_driver	intogen	passenger	predicted passenger																before_last_exon	N190H	N/H	CDC27:N129H	190	inside_[cds_in_exon_6]	ENST00000446365	CDC27:N129H reannotated in ENST00000531206	-	ENST00000531206	831	19	rs368750026	0.0002	ID\x3dCOSM5712807,COSM5712806\x3bOCCURENCE\x3d3(central_nervous_system)	.	.
somatic	11	64597084	G	C	11q13.1	exonic	CDC42BPG	L1276V	.	CNH	24.5	c.3826C>G	Missense			passenger	predicted passenger																before_last_exon	L1276V	L/V	CDC42BPG:L1276V	1276	inside_[cds_in_exon_30]	ENST00000342711		-	ENST00000342711	1552	37	.	.	.	.	.
somatic	7	150751372	G	A	7q36.1	exonic	CDK5	P208L	rs781286909	Pkinase	25.6	c.719C>T	Missense			passenger	predicted passenger																before_last_exon	P240L	P/L	CDK5:P208L	240	inside_[cds_in_exon_11]	ENST00000297518	CDK5:P208L reannotated in ENST00000485972	-	ENST00000485972	293	12	.	0	ID\x3dCOSM3636299\x3bOCCURENCE\x3d1(skin)	.	.
somatic	11	47494760	T	C	11p11.2	exonic	CELF1	I405V	.	RRM_1	26.3	c.1291A>G	Missense			passenger	predicted passenger																before_last_exon	I431V	I/V	CELF1:I405V	431	inside_[cds_in_exon_14]	ENST00000358597	CELF1:I405V reannotated in ENST00000532048	-	ENST00000532048	513	16	.	.	.	.	.
somatic	19	42791587	C	T	19q13.2	exonic	CIC	R190C	rs767502801		34	c.568C>T	Missense	tumor_driver	intogen__cgc	TIER 1	predicted driver: tier 1															MISSENSE_with_stringent_FI_in_any_role_gene	before_last_exon	R190C	R/C	CIC:R190C	190	inside_[cds_in_exon_4]	ENST00000160740		+	ENST00000160740	1609	20	.	0	ID\x3dCOSM997304\x3bOCCURENCE\x3d1(endometrium)	.	.
somatic	16	10997689	C	T	16p13.13	exonic	CIITA	P243S	.		24.1	c.874C>T	Missense	tumor_driver	intogen	passenger	predicted passenger																before_last_exon	P292S	P/S	CIITA:P243S	292	inside_[cds_in_exon_9]	ENST00000381835	CIITA:P243S reannotated in ENST00000324288	+	ENST00000324288	1131	20	.	.	.	.	.
somatic	3	32483473	C	T	3p22.3	exonic	CMTM7	R101C	rs763589738	MARVEL	35	c.301C>T	Missense			passenger	predicted passenger																before_last_exon	R101C	R/C	CMTM7:R101C	101	inside_[cds_in_exon_2]	ENST00000334983,ENST00000349718		+	ENST00000334983	176	5	.	0.0001	ID\x3dCOSM2984065\x3bOCCURENCE\x3d1(large_intestine)	.	.
somatic	16	76482757	G	A	16q23.1	exonic	CNTNAP4	R254H	rs148969138	Laminin_G_2	15.44	c.761G>A	Missense			passenger	predicted passenger																before_last_exon	R254H	R/H	CNTNAP4:R254H	254	inside_[cds_in_exon_6]	ENST00000478060		+	ENST00000478060	1236	23	rs148969138	0.0008	ID\x3dCOSM1201715,COSM1201716,COSM1201717\x3bOCCURENCE\x3d1(large_intestine),1(central_nervous_system)	.	.
somatic	4	84185461	T	C	4q21.23	exonic	COQ2	N386S	.		23.3	c.1157A>G	Missense			passenger	predicted passenger																before_last_portion	N386S	N/S	COQ2:N386S	386	inside_[cds_in_exon_7]	ENST00000311469		-	ENST00000311469	422	7	.	.	.	.	.
somatic	20	34220548	C	T	20q11.22	exonic	CPNE1	R67H	rs142217317	C2	20.5	c.215G>A	Missense			passenger	predicted passenger																before_last_exon	R72H	R/H	CPNE1:R67H	72	inside_[cds_in_exon_3]	ENST00000352393,ENST00000317619,ENST00000397446,ENST00000397445,ENST00000397443,ENST00000397442,ENST00000437340,ENST00000430570,ENST00000412056,ENST00000414664,ENST00000416778,ENST00000439806,ENST00000420363,ENST00000434795,ENST00000440240,ENST00000458038,ENST00000437100,ENST00000414711	CPNE1:R67H reannotated in ENST00000317677	-	ENST00000317677	543	16	rs142217317	0.0081	ID\x3dCOSM1026266\x3bOCCURENCE\x3d1(endometrium)	.	.
somatic	1	197313494	T	A	1q31.3	exonic	CRB1	Y246N	.	EGF	24.8	c.736T>A	Missense			passenger	predicted passenger																before_last_exon	Y246N	Y/N	CRB1:Y246N	246	inside_[cds_in_exon_3]	ENST00000538660,ENST00000367400		+	ENST00000367400	1407	12	.	.	.	.	.
somatic	16	3790455	G	A	16p13.3	exonic	CREBBP	R1322X	rs587783490																																				.	.	ID\x3dCOSM88763\x3bOCCURENCE\x3d1(haematopoietic_and_lymphoid_tissue),1(stomach),1(skin)	Pathogenic	Rubinstein-Taybi_syndrome
somatic	16	3788649	A	T	16p13.3	exonic	CREBBP	D1397E	.	HAT_KAT11	23	c.4305T>G	Missense	tumor_driver	intogen__cgc	passenger	known in: CANCER			known_match				CANCER	PMID:21390126__PMID: 28970362	OncoKB				PMID:21390126__PMID: 28970362	OncoKB		before_last_exon	D1435E	D/E	CREBBP:D1397E	1435	inside_[cds_in_exon_26]	ENST00000382070	CREBBP:D1397E reannotated in ENST00000262367	-	ENST00000262367	2443	31	.	.	ID\x3dCOSM88737\x3bOCCURENCE\x3d2(haematopoietic_and_lymphoid_tissue)	.	.
somatic	10	126727602	T	A	10q26.13	exonic	CTBP2	K8X	rs76555439																																				rs76555439	0.0001	ID\x3dCOSM1736342\x3bOCCURENCE\x3d2(central_nervous_system),1(biliary_tract)	.	.
somatic	10	126692019	G	A	10q26.13	exonic	CTBP2	P574L	rs796256730		24.6	c.1721C>T	Missense			passenger	predicted passenger																before_last_exon	P574L	P/L	CTBP2:P574L	574	inside_[cds_in_exon_2]	ENST00000309035		-	ENST00000309035	986	9	.	.	ID\x3dCOSM5620578,COSM5620577\x3bOCCURENCE\x3d2(haematopoietic_and_lymphoid_tissue)	.	.
somatic	2	225342999	T	C	2q36.2	exonic	CUL3	D632G	.	Cullin_Nedd8	29.2	c.2093A>G	Missense	tumor_driver	intogen	TIER 1	predicted driver: tier 1															MISSENSE_with_stringent_FI_in_any_role_gene	before_last_exon	D698G	D/G	CUL3:D632G	698	inside_[cds_in_exon_15]	ENST00000344951	CUL3:D632G reannotated in ENST00000264414	-	ENST00000264414	769	16	.	.	.	.	.
somatic	19	47152064	G	A	19q13.32	exonic	DACT3	S297F	.		23.6	c.1565C>T	Missense			passenger	predicted passenger																before_last_portion	S522F	S/F	DACT3:S297F	522	inside_[cds_in_exon_4]	ENST00000300875	DACT3:S297F reannotated in ENST00000391916	-	ENST00000391916	630	4	.	.	.	.	.
somatic	7	6465711	C	T	7p22.1	exonic	DAGLB	G193R	.		28.7	c.964G>A	Missense			passenger	predicted passenger																before_last_exon	G322R	G/R	DAGLB:G193R	322	inside_[cds_in_exon_7]	ENST00000425398	DAGLB:G193R reannotated in ENST00000297056	-	ENST00000297056	673	15	.	.	.	.	.
somatic	20	47838098	G	C	20q13.13	exonic	DDX27	W99S	.		23.2	c.296G>C	Missense			passenger	predicted passenger																before_last_exon	W99S	W/S	DDX27:W99S	99	inside_[cds_in_exon_2]	ENST00000371764		+	ENST00000371764	797	21	.	.	.	.	.
somatic	X	41205581	A	T	Xp11.4	exonic	DDX3X	H456L	.	Helicase_C	29.5	c.1415A>T	Missense	tumor_driver	intogen	TIER 1	predicted driver: tier 1															MISSENSE_with_stringent_FI_in_any_role_gene	before_last_exon	H472L	H/L	DDX3X:H456L	472	inside_[cds_in_exon_13]	ENST00000457138	DDX3X:H456L reannotated in ENST00000399959	+	ENST00000399959	663	17	.	.	.	.	.
somatic	3	57627428	G	A	3p14.3	exonic	DENND6A	L362F	.	SPA	24.7	c.1084C>T	Missense			passenger	predicted passenger																before_last_exon	L362F	L/F	DENND6A:L362F	362	inside_[cds_in_exon_12]	ENST00000311128		-	ENST00000311128	609	20	.	.	.	.	.
somatic	13	42803235	G	T	13q14.11	exonic	DGKH	G903V	.	SAM_2	27.9	c.3574G>T	Missense			passenger	predicted passenger																last_portion	D1192Y	D/Y	DGKH:G903V	1192	inside_[cds_in_exon_30]	ENST00000538674	DGKH:G903V reannotated in ENST00000337343	+	ENST00000337343	1221	30	.	.	.	.	.
somatic	2	39042718	T	G	2p22.1	exonic	DHX57	E1184A	rs150735204	OB_NTP_bind	18.18	c.3551A>C	Missense			passenger	predicted passenger																before_last_exon	E1184A	E/A	DHX57:E1184A	1184	inside_[cds_in_exon_20]	ENST00000295373		-	ENST00000295373	1387	24	rs150735204	0.0073	ID\x3dCOSM1471384\x3bOCCURENCE\x3d1(prostate)	.	.
somatic	11	111896432	G	T	11q23.1	exonic	DLAT	G79V	.		15.94	c.236G>T	Missense			passenger	predicted passenger																before_last_exon	G79V	G/V	DLAT:G79V	79	inside_[cds_in_exon_1]	ENST00000280346,ENST00000393051		+	ENST00000280346	648	14	.	.	.	.	.
somatic	7	108213792	C	G	7q31.1	exonic	DNAJB9	Q223E	.		23.6	c.667C>G	CdsStopSNV			passenger	predicted passenger																-	.	./.	DNAJB9:Q223E	.	inside_[cds_in_exon_3]	ENST00000249356	DNAJB9:Q223E reannotated in ENST00000249356	+	ENST00000249356	224	3	.	.	.	.	.
somatic	5	169144407	T	A	5q35.1	exonic	DOCK2	I684N	.		34	c.2051T>A	Missense			passenger	predicted passenger																before_last_exon	I684N	I/N	DOCK2:I684N	684	inside_[cds_in_exon_21]	ENST00000256935		+	ENST00000256935	1831	52	.	.	.	.	.
somatic	9	464185	G	T	9p24.3	exonic	DOCK8	R1989M	.		32	c.6266G>T	Missense			passenger	predicted passenger																last_portion	R2089M	R/M	DOCK8:R1989M	2089	inside_[cds_in_exon_48]	ENST00000469391	DOCK8:R1989M reannotated in ENST00000453981	+	ENST00000453981	2100	48	.	.	.	.	.
somatic	13	99554562	C	T	13q32.3	exonic	DOCK9	A455T	rs56010605		19.58	c.1360G>A	Missense			passenger	predicted passenger																before_last_exon	A454T	A/T	DOCK9:A455T	454	inside_[cds_in_exon_12]	ENST00000339416	DOCK9:A455T reannotated in ENST00000376460	-	ENST00000376460	2069	57	rs56010605	0.0088	ID\x3dCOSM1952686,COSM1952685,COSM3936401,COSM1952683,COSM1952684\x3bOCCURENCE\x3d1(large_intestine),1(oesophagus)	.	.
somatic	2	162865112	A	T	2q24.2	exonic	DPP4	C649X	rs201024370																																				rs201024370	0.0002	ID\x3dCOSM3311181\x3bOCCURENCE\x3d2(pancreas)	.	.
germline	1	97770920	C	T	1p21.3	exonic	DPYD	V732I	rs1801160	DHO_dh	25.9	c.2194G>A	Missense	tumor_driver	known	TIER 1	polymorphism	0.046														MISSENSE_with_stringent_FI_in_any_role_gene	before_last_exon	V732I	V/I	DPYD:V732I	732	inside_[cds_in_exon_18]	ENST00000370192		-	ENST00000370192	1026	23	rs1801160	0.096	ID\x3dCOSM3751465\x3bOCCURENCE\x3d2(soft_tissue),1(large_intestine)	not_provided	not_provided
germline	1	98165091	T	C	1p21.3	exonic	DPYD	M166V	rs2297595	Fer4_20	24.5	c.496A>G	Missense	tumor_driver	known	passenger	polymorphism	0.086															before_last_exon	M166V	M/V	DPYD:M166V	166	inside_[cds_in_exon_6]	ENST00000370192		-	ENST00000370192	1026	23	rs2297595	0.18	ID\x3dCOSM426885\x3bOCCURENCE\x3d3(soft_tissue)	not_provided	not_provided
somatic	5	31526792	G	A	5p13.3	exonic	DROSHA	P83L	rs149389256		24.6	c.248C>T	Missense			passenger	predicted passenger																before_last_exon	P83L	P/L	DROSHA:P83L	83	inside_[cds_in_exon_4]	ENST00000511367,ENST00000344624,ENST00000442743,ENST00000513349,ENST00000507438		-	ENST00000511367	1375	35	rs149389256	0.0076	ID\x3dCOSM1311090\x3bOCCURENCE\x3d1(urinary_tract)	.	.
somatic	2	44028778	C	A	2p21	exonic	DYNC2LI1	S245R	.		20.6	c.732C>G	Missense			passenger	predicted passenger																before_last_exon	S244R	S/R	DYNC2LI1:S244R	244	inside_[cds_in_exon_10]	ENST00000260605		+	ENST00000260605	352	13	.	.	.	.	.
somatic	16	2282198	G	A	16p13.3	exonic	E4F1	V148M	.		26.7	c.442G>A	Missense			passenger	predicted passenger																before_last_exon	V148M	V/M	E4F1:V148M	148	inside_[cds_in_exon_4]	ENST00000301727,ENST00000565090,ENST00000566142,ENST00000564139		+	ENST00000301727	785	14	.	.	.	.	.
somatic	8	25898178	G	A	8p21.2	exonic	EBF2	T121M	.		34	c.362C>T	Missense			passenger	predicted passenger																before_last_exon	T121M	T/M	EBF2:T121M	121	inside_[cds_in_exon_4]	ENST00000520164		-	ENST00000520164	576	16	.	.	ID\x3dCOSM5743252,COSM5743251\x3bOCCURENCE\x3d1(small_intestine)	.	.
somatic	8	49641705	C	G	8q11.21	exonic	EFCAB1	D106H	.	EF-hand_7	27.6	c.472G>C	Missense			passenger	predicted passenger																before_last_exon	D158H	D/H	EFCAB1:D106H	158	inside_[cds_in_exon_5]	ENST00000433756,ENST00000523092	EFCAB1:D106H reannotated in ENST00000262103	-	ENST00000262103	212	6	.	.	.	.	.
somatic	2	63220680	C	T	2p15	exonic	EHBP1	L953F	.		11.12	c.2962C>T	Missense			passenger	predicted passenger																before_last_exon	L988F	L/F	EHBP1:L953F	988	inside_[cds_in_exon_19]	ENST00000354487,ENST00000405289	EHBP1:L953F reannotated in ENST00000263991	+	ENST00000263991	1232	25	.	.	.	.	.
somatic	1	21177870	T	A	1p36.12	exonic	EIF4G3	D1162V	.		24.8	c.3503A>T	Missense	tumor_driver	intogen	passenger	predicted passenger																before_last_exon	D1168V	D/V	EIF4G3:D1162V	1168	inside_[cds_in_exon_23]	ENST00000264211,ENST00000400422	EIF4G3:D1162V reannotated in ENST00000374937	-	ENST00000374937	1592	32	.	.	.	.	.
somatic	20	25197282	A	G	20p11.21	splicing	ENTPD6		.																																				.	.	.	.	.
somatic	12	132522553	C	T	12q24.33	exonic	EP400	P2040L	rs770645247		22.8	c.6119C>T	Missense			passenger	predicted passenger																before_last_exon	P2040L	P/L	EP400:P2040L	2040	inside_[cds_in_exon_32]	ENST00000389561,ENST00000541296		+	ENST00000389561	3124	53	.	0	ID\x3dCOSM244265\x3bOCCURENCE\x3d1(large_intestine),1(prostate)	.	.
somatic	1	38227392	C	T	1p34.3	exonic	EPHA10	E179K	.	Ephrin_lbd	25.6	c.535G>A	Missense			passenger	predicted passenger		in_delicate_domain														before_last_exon	E179K	E/K	EPHA10:E179K	179	inside_[cds_in_exon_3]	ENST00000427468,ENST00000373048,ENST00000319637		-	ENST00000373048	1009	17	.	.	.	.	.
germline	16	14042077	A	G	16p13.12	exonic	ERCC4	E875G	rs1800124		27.7	c.2624A>G	Missense	tumor_driver	cgc__biomarkers	TIER 1	known in: CANCER	0.013		known_match				CANCER	PMID:10499592	OncoKB				PMID:10499592	OncoKB	MISSENSE_with_stringent_FI_in_any_role_gene	last_portion	E875G	E/G	ERCC4:E875G	875	inside_[cds_in_exon_11]	ENST00000311895		+	ENST00000311895	917	11	rs1800124	0.02	ID\x3dCOSM4987639\x3bOCCURENCE\x3d1(soft_tissue)	Likely_benign	not_specified
somatic	12	11803095	G	A	12p13.2	splicing	ETV6		.																																				.	.	ID\x3dCOSM5948338\x3bOCCURENCE\x3d1(haematopoietic_and_lymphoid_tissue)	.	.
somatic	19	41893501	C	T	19q13.2	exonic	EXOSC5	R178Q	rs201468947	RNase_PH_C	24.6	c.533G>A	Missense			passenger	predicted passenger																before_last_exon	R178Q	R/Q	EXOSC5:R178Q	178	inside_[cds_in_exon_5]	ENST00000221233		-	ENST00000221233	236	6	rs201468947	0.0012	ID\x3dCOSM3227045\x3bOCCURENCE\x3d1(bone)	.	.
somatic	7	148508727	T	G	7q36.1	exonic	EZH2	Y590S	.	SET	32	c.1922A>C	Missense	tumor_driver	intogen__known__biomarkers__cgc	TIER 1	known in: LY			known_match				LY	PMID:23023262__PMID: 21190999__PMID:21078963	DoCM__OncoKB				PMID:23023262__PMID: 21190999__PMID:21078963	DoCM__OncoKB	MISSENSE_with_stringent_FI_in_any_role_gene	before_last_exon	Y641S	Y/S	EZH2:Y590S	641	inside_[cds_in_exon_16]	ENST00000478654,ENST00000541220,ENST00000476773	EZH2:Y590S reannotated in ENST00000460911	-	ENST00000460911	747	20	.	.	ID\x3dCOSM220730,COSM37029\x3bOCCURENCE\x3d2(skin),34(haematopoietic_and_lymphoid_tissue)	.	.
somatic	13	113769988	C	G	13q34	exonic	F7	L65V	.		20.9	c.445C>G	Missense			passenger	predicted passenger																before_last_exon	L149V	L/V	F7:L127V	149	inside_[cds_in_exon_6]	ENST00000346342	F7:L127V reannotated in ENST00000375581	+	ENST00000375581	467	9	.	.	.	.	.
somatic	10	14563927	G	A	10p13	exonic	FAM107B	Q74X	.																																				.	.	.	.	.
somatic	11	6233091	C	A	11p15.4	exonic	FAM160A2	S855I	.		22.4	c.2606G>T	Missense			passenger	predicted passenger																before_last_portion	S869I	S/I	FAM160A2:S855I	869	inside_[cds_in_exon_12]	ENST00000449352	FAM160A2:S855I reannotated in ENST00000265978	-	ENST00000265978	987	12	.	.	.	.	.
somatic	1	155217906	G	A	1q22	exonic	FAM189B	R494C	rs202173544		23.3	c.1768C>T	Missense			passenger	predicted passenger																before_last_exon	R590C	R/C	FAM189B:R494C	590	inside_[cds_in_exon_11]	ENST00000350210	FAM189B:R494C reannotated in ENST00000361361	-	ENST00000361361	669	12	rs202173544	0.001	ID\x3dCOSM675781\x3bOCCURENCE\x3d1(skin),1(lung)	.	.
somatic	2	163027541	A	T	2q24.2	exonic	FAP	L719X	.																																				.	.	.	.	.
somatic	12	1675930	C	A	12p13.33	exonic	FBXL14	G414V	.		16.99	c.1241G>T	Missense			passenger	predicted passenger																last_portion	G414V	G/V	FBXL14:G414V	414	inside_[cds_in_exon_2]	ENST00000339235		-	ENST00000339235	419	2	.	.	.	.	.
somatic	4	155505492	C	T	4q31.3	exonic	FGA	W795X	.																																				.	.	.	.	.
germline	5	176520243	G	A	5q35.2	exonic	FGFR4	G388R	rs351855		24.8	c.1162G>A	Missense	tumor_driver	known__cgc__biomarkers	passenger	polymorphism	0.317															before_last_exon	G388R	G/R	FGFR4:G388R	388	inside_[cds_in_exon_9]	ENST00000292408,ENST00000502906		+	ENST00000292408	803	18	rs351855	0.46	ID\x3dCOSM1567768\x3bOCCURENCE\x3d1(large_intestine),16(soft_tissue),2(thyroid)	Pathogenic	Cancer_progression_and_tumor_cell_motility
somatic	9	115950159	C	G	9q32	exonic	FKBP15	G433R	.		21.9	c.1297G>A	Missense			passenger	predicted passenger																before_last_exon	G433R	G/R	FKBP15:G433R	433	inside_[cds_in_exon_14]	ENST00000238256		-	ENST00000238256	1220	28	.	.	.	.	.
somatic	6	35604928	T	C	6p21.31	exonic	FKBP5	K38R	.		15.01	c.113A>G	Missense	tumor_driver	intogen	passenger	predicted passenger																before_last_exon	K38R	K/R	FKBP5:K38R	38	inside_[cds_in_exon_5]	ENST00000536438,ENST00000357266,ENST00000539068,ENST00000337746,ENST00000542713		-	ENST00000337746	458	13	.	.	.	.	.
somatic	2	166605301	T	G	2q24.3	exonic	GALNT3	Q631P	.		22.2	c.1892A>C	Missense			passenger	predicted passenger																last_portion	Q631P	Q/P	GALNT3:Q631P	631	inside_[cds_in_exon_11]	ENST00000392701		-	ENST00000392701	634	11	.	.	.	.	.
somatic	9	127661640	C	G	9q33.3	exonic	GOLGA1	A427P	.		12.82	c.1279G>C	Missense			passenger	predicted passenger																before_last_exon	A427P	A/P	GOLGA1:A427P	427	inside_[cds_in_exon_14]	ENST00000373555		-	ENST00000373555	768	23	.	.	.	.	.
somatic	8	145139114	G	T	8q24.3	exonic	GPAA1	V232F	.	Gaa1	23.1	c.694G>T	Missense			passenger	predicted passenger																before_last_exon	V232F	V/F	GPAA1:V232F	232	inside_[cds_in_exon_6]	ENST00000355091		+	ENST00000355091	622	12	.	.	.	.	.
somatic	7	1097552	C	T	7p22.3	exonic	GPR146	P134L	rs145638311	7tm_1	25.4	c.401C>T	Missense			passenger	predicted passenger																before_last_portion	P134L	P/L	GPR146:P134L	134	inside_[cds_in_exon_2]	ENST00000444847,ENST00000397095,ENST00000297468		+	ENST00000397095	334	2	rs145638311	0.0002	ID\x3dCOSM1447123\x3bOCCURENCE\x3d1(large_intestine)	.	.
somatic	4	94006357	G	T	4q22.2	exonic	GRID2	L152F	.	ANF_receptor	25	c.456G>T	Missense			passenger	predicted passenger																before_last_exon	L152F	L/F	GRID2:L152F	152	inside_[cds_in_exon_3]	ENST00000282020		+	ENST00000282020	1008	16	.	.	.	.	.
somatic	5	176860948	G	A	5q35.3	exonic	GRK6	A258T	rs35270792	Pkinase	23.1	c.772G>A	Missense			passenger	predicted passenger		in_delicate_domain														before_last_exon	A258T	A/T	GRK6:A258T	258	inside_[cds_in_exon_9]	ENST00000355472,ENST00000507633,ENST00000355958,ENST00000528793		+	ENST00000528793	590	16	rs35270792	0.0036	ID\x3dCOSM5356728,COSM5356727\x3bOCCURENCE\x3d4(large_intestine)	.	.
somatic	12	124137077	A	C	12q24.31	splicing	GTF2H3		.																																				.	.	.	.	.
somatic	12	104459965	C	T	12q23.3	exonic	HCFC2	P62S	.		28.9	c.184C>T	Missense			passenger	predicted passenger																before_last_exon	P62S	P/S	HCFC2:P62S	62	inside_[cds_in_exon_2]	ENST00000229330		+	ENST00000229330	793	15	.	.	.	.	.
somatic	17	1960939	C	G	17p13.3	exonic	HIC1	L338V	rs373870177		22.2	c.1012C>G	Missense			passenger	predicted passenger																before_last_portion	L338V	L/V	HIC1:L338V	338	inside_[cds_in_exon_2]	ENST00000322941		+	ENST00000322941	734	2	rs373870177	0.0052	ID\x3dCOSM5364213,COSM5364214\x3bOCCURENCE\x3d3(large_intestine)	.	.
somatic	5	130500819	A	C	5q23.3	exonic	HINT1	I27R	.	HIT	27.9	c.80T>G	Missense			passenger	predicted passenger																before_last_exon	I27R	I/R	HINT1:I27R	27	inside_[cds_in_exon_1]	ENST00000304043,ENST00000508488,ENST00000506908,ENST00000513012		-	ENST00000304043	127	3	.	.	.	.	.
somatic	6	27100472	T	A	6p22.1	exonic	HIST1H2BJ	T20S	.																																				.	.	.	.	.
somatic	6	32713771	T	C	6p21.32	exonic	HLA-DQA2	F179L	rs148720159	C1-set	23.2	c.535T>C	Missense			passenger	predicted passenger																before_last_exon	F179L	F/L	HLA-DQA2:F179L	179	inside_[cds_in_exon_3]	ENST00000374940		+	ENST00000374940	256	5	rs148720159	0.0083	ID\x3dCOSM4594391\x3bOCCURENCE\x3d2(liver),8(upper_aerodigestive_tract),1(large_intestine)	.	.
somatic	22	26864576	G	A	22q12.1	exonic	HPS4	Q199X	.																																				.	.	.	.	.
somatic	8	21985319	G	T	8p21.3	exonic	HR	S212R
somatic	4	128719772	G	T	4q28.1	exonic	HSPA4L	A87S	.	HSP70	11.93	c.337G>T	Missense			passenger	predicted passenger																before_last_exon	A113S	A/S	HSPA4L:A87S	113	inside_[cds_in_exon_4]	ENST00000505726	HSPA4L:A87S reannotated in ENST00000296464	+	ENST00000296464	840	19	.	.	.	.	.
somatic	9	128003289	G	T	9q33.3	exonic	HSPA5	Y39X	.																																				.	.	.	.	.
somatic	12	111088070	A	C	12q24.11	exonic	HVCN1	V200G	.		23.8	c.659T>G	Missense			passenger	predicted passenger																before_last_exon	V220G	V/G	HVCN1:V200G	220	inside_[cds_in_exon_6]	ENST00000439744	HVCN1:V200G reannotated in ENST00000356742	-	ENST00000356742	274	7	.	.	.	.	.
somatic	11	118427727	G	A	11q23.3	exonic	IFT46	R27W	rs142901726		22	c.232C>T	Missense			passenger	predicted passenger																before_last_exon	R78W	R/W	IFT46:R27W	78	inside_[cds_in_exon_5]	ENST00000264021,ENST00000531939,ENST00000534156,ENST00000528378,ENST00000533918	IFT46:R27W reannotated in ENST00000264020	-	ENST00000264020	356	13	rs142901726	0.0084	ID\x3dCOSM1351683\x3bOCCURENCE\x3d1(large_intestine)	.	.
somatic	6	160467593	A	G	6q25.3	exonic	IGF2R	K656R	.	CIMR	27.2	c.1967A>G	Missense	tumor_driver	known	TIER 1	predicted driver: tier 1															MISSENSE_with_stringent_FI_in_any_role_gene	before_last_exon	K656R	K/R	IGF2R:K656R	656	inside_[cds_in_exon_15]	ENST00000356956		+	ENST00000356956	2492	48	.	.	.	.	.
somatic	6	160467598	G	A	6q25.3	exonic	IGF2R	D658N	.	CIMR	20.3	c.1972G>A	Missense	tumor_driver	known	passenger	predicted passenger																before_last_exon	D658N	D/N	IGF2R:D658N	658	inside_[cds_in_exon_15]	ENST00000356956		+	ENST00000356956	2492	48	.	.	.	.	.
somatic	1	117142583	T	A	1p13.1	exonic	IGSF3	E670V	rs74624405	Ig_2	24.5	c.2069A>T	Missense			passenger	predicted passenger																before_last_exon	E690V	E/V	IGSF3:E670V	690	inside_[cds_in_exon_8]	ENST00000369486	IGSF3:E670V reannotated in ENST00000369483	-	ENST00000369483	1215	12	rs74624405	0.0001	ID\x3dCOSM311948,COSM311949\x3bOCCURENCE\x3d1(lung)	.	.
somatic	19	50394693	G	A	19q13.33	exonic	IL4I1	A202V	rs61730216	Amino_oxidase	12.42	c.671C>T	Missense			passenger	predicted passenger																before_last_exon	A224V	A/V	IL4I1:A202V	224	inside_[cds_in_exon_8]	ENST00000391826	IL4I1:A202V reannotated in ENST00000595948	-	ENST00000595948	590	10	rs61730216	0.0055	ID\x3dCOSM567513\x3bOCCURENCE\x3d1(large_intestine)	.	.
somatic	2	242648673	C	T	2q37.3	exonic	ING5	S51F	rs148805882	ING	27.9	c.152C>T	Missense			passenger	predicted passenger																before_last_exon	S51F	S/F	ING5:S51F	51	inside_[cds_in_exon_3]	ENST00000313552,ENST00000406941		+	ENST00000313552	241	8	rs148805882	0.0011	ID\x3dCOSM2910873\x3bOCCURENCE\x3d1(skin)	.	.
somatic	11	9444684	A	G	11p15.4	exonic	IPO7	I346M	.	Cse1	11.25	c.1038A>G	Missense			passenger	predicted passenger																before_last_exon	I346M	I/M	IPO7:I346M	346	inside_[cds_in_exon_9]	ENST00000379719		+	ENST00000379719	1039	25	.	.	.	.	.
somatic	6	33657168	A	C	6p21.31	exonic	ITPR3	N2283T	.		15.79	c.6848A>C	Missense			passenger	predicted passenger																before_last_exon	N2283T	N/T	ITPR3:N2283T	2283	inside_[cds_in_exon_50]	ENST00000374316		+	ENST00000374316	2672	58	.	.	.	.	.
somatic	21	35140067	A	G	21q22.11	exonic	ITSN1	D326G	.		22.8	c.977A>G	Missense	tumor_driver	intogen	passenger	predicted passenger																before_last_exon	D326G	D/G	ITSN1:D326G	326	inside_[cds_in_exon_11]	ENST00000381318,ENST00000381291,ENST00000381285,ENST00000399367,ENST00000399352,ENST00000399355,ENST00000399349,ENST00000399338,ENST00000437442,ENST00000399326,ENST00000379960		+	ENST00000381318	1722	40	.	.	.	.	.
somatic	5	147040956	A	G	5q32	exonic	JAKMIP2	L19P	.		19.47	c.182T>C	Missense			passenger	predicted passenger																before_last_exon	L61P	L/P	JAKMIP2:L61P	61	inside_[cds_in_exon_3]	ENST00000507386,ENST00000265272		-	ENST00000265272	811	21	.	.	ID\x3dCOSM1581096\x3bOCCURENCE\x3d2(haematopoietic_and_lymphoid_tissue)	.	.
somatic	2	210896177	C	G	2q34	exonic	KANSL1L	R708T	.		24.9	c.2123G>C	Missense			passenger	predicted passenger																before_last_exon	R708T	R/T	KANSL1L:R708T	708	inside_[cds_in_exon_9]	ENST00000281772		-	ENST00000281772	988	15	.	.	ID\x3dCOSM2715466\x3bOCCURENCE\x3d1(oesophagus)	.	.
somatic	10	102822585	G	T	10q24.31	exonic	KAZALD1	C79F	.	IGFBP	29.2	c.236G>T	Missense			passenger	predicted passenger																before_last_exon	C79F	C/F	KAZALD1:C79F	79	inside_[cds_in_exon_2]	ENST00000370200		+	ENST00000370200	305	5	.	.	.	.	.
somatic	7	32909138	C	T	7p14.3	exonic	KBTBD2	R564Q	rs763551950		25.3	c.1691G>A	Missense			passenger	predicted passenger																before_last_portion	R564Q	R/Q	KBTBD2:R564Q	564	inside_[cds_in_exon_4]	ENST00000304056		-	ENST00000304056	624	4	.	0	ID\x3dCOSM3228163\x3bOCCURENCE\x3d1(central_nervous_system)	.	.
somatic	12	121878765	A	G	12q24.31	exonic	KDM2B	V1086A	rs782281378		22.5	c.3464T>C	Missense			passenger	predicted passenger																before_last_exon	V1155A	V/A	KDM2B:V1086A	1155	inside_[cds_in_exon_21]	ENST00000377069	KDM2B:V1086A reannotated in ENST00000377071	-	ENST00000377071	1337	23	.	0.0001	ID\x3dCOSM2175809,COSM2175810,COSM2175808\x3bOCCURENCE\x3d1(haematopoietic_and_lymphoid_tissue)	.	.
somatic	16	27772869	A	G	16p12.1	exonic	KIAA0556	N1256S	.	DUF4457	23.7	c.3767A>G	Missense			passenger	predicted passenger																before_last_exon	N1256S	N/S	KIAA0556:N1256S	1256	inside_[cds_in_exon_19]	ENST00000261588		+	ENST00000261588	1619	28	.	.	.	.	.
somatic	13	70535478	G	T	13q21.33	exonic	KLHL1	P199H	.	BTB	28.4	c.779C>A	Missense			passenger	predicted passenger																before_last_exon	P260H	P/H	KLHL1:P260H	260	inside_[cds_in_exon_3]	ENST00000377844		-	ENST00000377844	749	11	.	.	ID\x3dCOSM1607185\x3bOCCURENCE\x3d2(liver)	.	.
somatic	18	30257258	A	G	18q12.1	exonic	KLHL14	Y542H	rs147305965		29.6	c.1624T>C	Missense			passenger	predicted passenger																before_last_exon	Y542H	Y/H	KLHL14:Y542H	542	inside_[cds_in_exon_8]	ENST00000359358		-	ENST00000359358	629	9	rs147305965	0.0012	ID\x3dCOSM1581125\x3bOCCURENCE\x3d2(haematopoietic_and_lymphoid_tissue)	.	.
somatic	17	25975934	C	T	17q11.2	exonic	LGALS9	R300C	.	Gal-bind_lectin	32	c.994C>T	Missense			passenger	predicted passenger																before_last_portion	R332C	R/C	LGALS9:R300C	332	inside_[cds_in_exon_11]	ENST00000302228	LGALS9:R300C reannotated in ENST00000395473	+	ENST00000395473	356	11	.	.	.	.	.
somatic	4	83849269	C	T	4q21.22	exonic	LIN54	A657T	.		22.7	c.2236G>A	Missense			passenger	predicted passenger																last_portion	A746T	A/T	LIN54:A525T	746	inside_[cds_in_exon_13]	ENST00000442461,ENST00000446851,ENST00000510557	LIN54:A525T reannotated in ENST00000340417	-	ENST00000340417	750	13	.	.	.	.	.
somatic	19	42909650	C	T	19q13.2	exonic	LIPE	R810Q	rs150433777		22.2	c.2429G>A	Missense			passenger	predicted passenger																before_last_exon	R810Q	R/Q	LIPE:R810Q	810	inside_[cds_in_exon_8]	ENST00000244289		-	ENST00000244289	1077	10	rs150433777	0.0007	ID\x3dCOSM1394185\x3bOCCURENCE\x3d1(large_intestine)	.	.
somatic	6	160968940	G	A	6q25.3	exonic	LPA	R1729W	rs374776600	Kringle	27.2	c.5185C>T	Missense			passenger	predicted passenger																before_last_exon	R1729W	R/W	LPA:R1729W	1729	inside_[cds_in_exon_33]	ENST00000316300,ENST00000447678		-	ENST00000447678	2041	40	rs374776600	0.001	ID\x3dCOSM3023782\x3bOCCURENCE\x3d1(large_intestine)	.	.
somatic	1	113635841	A	G	1p13.2	exonic	LRIG2	N107D	.		29.1	c.319A>G	Missense			passenger	predicted passenger																before_last_exon	N107D	N/D	LRIG2:N107D	107	inside_[cds_in_exon_3]	ENST00000361127		+	ENST00000361127	1066	18	.	.	.	.	.
somatic	2	169995202	A	G	2q31.1	exonic	LRP2	V4468A	.		17.52	c.13403T>C	Missense			passenger	predicted passenger																before_last_exon	V4468A	V/A	LRP2:V4468A	4468	inside_[cds_in_exon_75]	ENST00000263816		-	ENST00000263816	4656	79	.	.	.	.	.
somatic	2	170030506	C	T	2q31.1	exonic	LRP2	R3646H	rs142549310	Ldl_recept_a	19.26	c.10937G>A	Missense			passenger	predicted passenger																before_last_exon	R3646H	R/H	LRP2:R3646H	3646	inside_[cds_in_exon_56]	ENST00000263816		-	ENST00000263816	4656	79	rs142549310	0.011	ID\x3dCOSM145593\x3bOCCURENCE\x3d2(haematopoietic_and_lymphoid_tissue)	.	.
somatic	2	170063224	G	A	2q31.1	exonic	LRP2	R2336W	rs149849411		28.7	c.7006C>T	Missense			passenger	predicted passenger																before_last_exon	R2336W	R/W	LRP2:R2336W	2336	inside_[cds_in_exon_39]	ENST00000263816		-	ENST00000263816	4656	79	rs149849411	0.0002	ID\x3dCOSM3314960\x3bOCCURENCE\x3d1(thymus)	.	.
somatic	11	68206042	C	T	11q13.2	exonic	LRP5	R833C	.		24.4	c.4240C>T	Missense			passenger	predicted passenger																before_last_exon	R1414C	R/C	LRP5:R1414C	1414	inside_[cds_in_exon_20]	ENST00000294304		+	ENST00000294304	1616	23	.	.	.	.	.
somatic	1	11736959	C	T	1p36.22	exonic	MAD2L2	R93H	rs151024263	HORMA	24.2	c.278G>A	Missense			passenger	predicted passenger																before_last_exon	R93H	R/H	MAD2L2:R93H	93	inside_[cds_in_exon_7]	ENST00000376692,ENST00000235310,ENST00000376672,ENST00000376669,ENST00000376667,ENST00000456915		-	ENST00000235310	212	11	rs151024263	0.0041	ID\x3dCOSM4784326,COSM1333018,COSM4784325,COSM4784327\x3bOCCURENCE\x3d1(large_intestine)	.	.
somatic	15	66774204	G	C	15q22.31	exonic	MAP2K1	R227T	.	Pkinase	29.8	c.680G>C	Missense	tumor_driver	intogen__known__cgc__biomarkers	TIER 1	predicted driver: tier 1															MISSENSE_with_stringent_FI_in_any_role_gene	before_last_exon	R227T	R/T	MAP2K1:R227T	227	inside_[cds_in_exon_6]	ENST00000307102		+	ENST00000307102	394	11	.	.	.	.	.
somatic	19	39086125	C	A	19q13.2	exonic	MAP4K1	Q780H	.	CNH	32	c.2340G>T	Missense	tumor_driver	intogen	TIER 1	predicted driver: tier 1															MISSENSE_with_stringent_FI_in_any_role_gene	before_last_exon	Q780H	Q/H	MAP4K1:Q780H	780	inside_[cds_in_exon_29]	ENST00000591517,ENST00000396857		-	ENST00000396857	822	31	.	.	.	.	.
somatic	2	39535133	C	T	2p22.1	exonic	MAP4K3	G357D	.		12.6	c.1070G>A	Missense	tumor_driver	intogen	passenger	predicted passenger																before_last_exon	G357D	G/D	MAP4K3:G357D	357	inside_[cds_in_exon_15]	ENST00000263881		-	ENST00000263881	895	34	.	.	.	.	.
somatic	19	18257778	C	A	19p13.11	exonic	MAST3	R1055S	.		33	c.3163C>A	Missense			passenger	predicted passenger																before_last_exon	R1055S	R/S	MAST3:R1055S	1055	inside_[cds_in_exon_25]	ENST00000262811		+	ENST00000262811	1310	27	.	.	.	.	.
somatic	3	182775131	G	A	3q27.1	exonic	MCCC1	R164X	rs185741664																																				rs185741664	0.001	ID\x3dCOSM1214686\x3bOCCURENCE\x3d1(large_intestine)	Pathogenic	not_provided
somatic	19	19260045	T	A	19p13.11	exonic	MEF2B,MEF2BNB-MEF2B	D83V	.		26.8	c.248A>T	Missense			passenger	known in: CANCER			known_match				CANCER	PMID:23974956__PMID: 26245647	OncoKB				PMID:23974956__PMID: 26245647	OncoKB		before_last_exon	D83V	D/V	MEF2B:D83V	83	inside_[cds_in_exon_7]	ENST00000409224,ENST00000424583,ENST00000410050,ENST00000444486,ENST00000409447,ENST00000162023		-	ENST00000162023	369	13	.	.	ID\x3dCOSM220505,COSM144506\x3bOCCURENCE\x3d11(haematopoietic_and_lymphoid_tissue)	.	.
somatic	19	42880163	G	A	19q13.2	exonic	MEGF8	V2525M	rs148860986		25.7	c.7573G>A	Missense			passenger	predicted passenger																before_last_portion	V2525M	V/M	MEGF8:V2525M	2525	inside_[cds_in_exon_41]	ENST00000334370		+	ENST00000334370	2779	41	rs148860986	0.0017	ID\x3dCOSM5855958,COSM5855957,COSM5855959\x3bOCCURENCE\x3d1(NS)	Uncertain_significance	not_specified
germline	15	42032383	C	G	15q15.1	exonic	MGA	P1523A	rs17677991		18.03	c.4567C>G	Missense	tumor_driver	intogen	passenger	polymorphism	0.337															before_last_exon	P1523A	P/A	MGA:P1523A	1523	inside_[cds_in_exon_14]	ENST00000219905,ENST00000389936,ENST00000545763,ENST00000566586,ENST00000570161		+	ENST00000219905	3066	24	rs17677991	0.46	ID\x3dCOSM4419270\x3bOCCURENCE\x3d1(haematopoietic_and_lymphoid_tissue)	.	.
somatic	12	109998873	G	A	12q24.11	exonic	MMAB	R186W	rs28941784	Cob_adeno_trans	28.2	c.556C>T	Missense			passenger	predicted passenger																before_last_exon	R186W	R/W	MMAB:R186W	186	inside_[cds_in_exon_7]	ENST00000545712		-	ENST00000545712	251	9	rs28941784	0.0002	ID\x3dCOSM1946599\x3bOCCURENCE\x3d1(biliary_tract)	Pathogenic|Pathogenic	Methylmalonic_aciduria_cblB_type|not_provided
somatic	20	33862198	A	G	20q11.22	exonic	MMP24	E575G	.	DUF3377	21.7	c.1724A>G	Missense			passenger	predicted passenger																before_last_portion	E575G	E/G	MMP24:E575G	575	inside_[cds_in_exon_9]	ENST00000246186		+	ENST00000246186	646	9	.	.	.	.	.
somatic	22	28195003	G	A	22q12.1	exonic	MN1	P510L	.		27.8	c.1529C>T	Missense			passenger	predicted passenger																before_last_exon	P510L	P/L	MN1:P510L	510	inside_[cds_in_exon_1]	ENST00000302326		-	ENST00000302326	1321	2	.	.	.	.	.
somatic	12	62940761	G	A	12q14.1	exonic	MON2	V888M	rs201327821	DUF1981	25.5	c.2662G>A	Missense			passenger	predicted passenger																before_last_exon	V888M	V/M	MON2:V888M	888	inside_[cds_in_exon_22]	ENST00000393632,ENST00000546600,ENST00000393629,ENST00000552115		+	ENST00000393632	1718	35	rs201327821	0.001	ID\x3dCOSM942365\x3bOCCURENCE\x3d1(endometrium)	.	.
somatic	11	60152688	C	G	11q12.2	exonic	MS4A7	A92G	rs148346043	CD20	18.69	c.275C>G	Missense			passenger	predicted passenger																before_last_exon	A92G	A/G	MS4A7:A92G	92	inside_[cds_in_exon_3]	ENST00000300184,ENST00000530234		+	ENST00000300184	241	7	rs148346043	0.005	ID\x3dCOSM3687407\x3bOCCURENCE\x3d1(large_intestine)	.	.
somatic	12	120785297	C	T	12q24.31	exonic	MSI1	G271R	rs761676109		29.2	c.811G>A	Missense			passenger	predicted passenger																before_last_exon	G271R	G/R	MSI1:G271R	271	inside_[cds_in_exon_12]	ENST00000257552		-	ENST00000257552	363	15	.	0	ID\x3dCOSM5469898\x3bOCCURENCE\x3d1(large_intestine)	.	.
somatic	X	149905864	G	A	Xq28	exonic	MTMR1	G465R	.	Myotub-related	27.9	c.1393G>A	Missense			passenger	predicted passenger																before_last_exon	G465R	G/R	MTMR1:G465R	465	inside_[cds_in_exon_11]	ENST00000370390,ENST00000544228,ENST00000451863		+	ENST00000544228	666	15	.	.	ID\x3dCOSM3234264,COSM3234265\x3bOCCURENCE\x3d1(NS)	.	.
germline	1	45800156	C	T	1p34.1	exonic	MUTYH	V22M	rs3219484		17.52	c.64G>A	Missense	tumor_driver	known__predisposing__cgc	passenger	polymorphism	0.049															before_last_exon	V22M	V/M	MUTYH:V22M	22	inside_[cds_in_exon_2]	ENST00000528332,ENST00000372098,ENST00000372110,ENST00000372115,ENST00000450313		-	ENST00000450313	550	16	rs3219484	0.078	ID\x3dCOSM5019380\x3bOCCURENCE\x3d5(soft_tissue)	Benign|Benign|Benign|Benign	not_provided|not_specified|MYH-associated_polyposis|Hereditary_cancer-predisposing_syndrome
somatic	3	38182641	T	C	3p22.2	exonic	MYD88	X160R	rs387907272																																				.	0.001	ID\x3dCOSM5416224,COSM85940\x3bOCCURENCE\x3d1583(haematopoietic_and_lymphoid_tissue)	Pathogenic	Macroglobulinemia,_waldenstrom,_somatic
somatic	17	10412965	C	A	17p13.1	exonic	MYH1	S475I	.	Myosin_head	23	c.1424G>T	Missense			passenger	predicted passenger																before_last_exon	S475I	S/I	MYH1:S475I	475	inside_[cds_in_exon_15]	ENST00000226207		-	ENST00000226207	1940	40	.	.	.	.	.
somatic	17	34867212	T	C	17q12	exonic	MYO19	D326G	.	Myosin_head	12.12	c.977A>G	Missense			passenger	predicted passenger																before_last_exon	D326G	D/G	MYO19:D326G	326	inside_[cds_in_exon_12]	ENST00000431794,ENST00000268852		-	ENST00000431794	971	26	.	.	.	.	.
somatic	20	62871242	C	T	20q13.33	exonic	MYT1	R1075C	rs778035195		35	c.3223C>T	Missense			passenger	predicted passenger																before_last_exon	R1075C	R/C	MYT1:R1075C	1075	inside_[cds_in_exon_22]	ENST00000328439		+	ENST00000328439	1122	23	.	0.0003	ID\x3dCOSM3963814,COSM3963815\x3bOCCURENCE\x3d1(lung)	.	.
somatic	12	6637448	C	T	12p13.31	exonic	NCAPD2	R1085C	rs199911941	Cnd1	35	c.3253C>T	Missense			passenger	predicted passenger																before_last_exon	R1085C	R/C	NCAPD2:R1085C	1085	inside_[cds_in_exon_25]	ENST00000315579		+	ENST00000315579	1402	32	rs199911941	0.0008	ID\x3dCOSM4044199\x3bOCCURENCE\x3d1(stomach)	.	.
somatic	16	15771773	A	G	16p13.11	exonic	NDE1	E118G	.		32	c.353A>G	Missense			passenger	predicted passenger																before_last_exon	E118G	E/G	NDE1:E118G	118	inside_[cds_in_exon_5]	ENST00000396355,ENST00000396353,ENST00000396354,ENST00000570727,ENST00000342673		+	ENST00000396355	336	10	.	.	.	.	.
somatic	9	140100714	T	C	9q34.3	exonic	NDOR1	F56L	rs558189420	Flavodoxin_1	25	c.166T>C	Missense			passenger	predicted passenger																before_last_exon	F56L	F/L	NDOR1:F56L	56	inside_[cds_in_exon_2]	ENST00000458322,ENST00000427047,ENST00000371521,ENST00000344894		+	ENST00000371521	607	14	.	0.0019	ID\x3dCOSM5049549,COSM5049548\x3bOCCURENCE\x3d1(oesophagus)	.	.
somatic	15	56122757	A	C	15q21.3	exonic	NEDD4	V1199G	.	HECT	27.7	c.3596T>G	Missense			passenger	predicted passenger																before_last_exon	V1199G	V/G	NEDD4:V1199G	1199	inside_[cds_in_exon_21]	ENST00000338963		-	ENST00000338963	1248	22	.	.	.	.	.
somatic	1	10042553	G	A	1p36.22	exonic	NMNAT1	V212M	rs201994921	CTP_transf_like	24	c.634G>A	Missense			passenger	predicted passenger																before_last_portion	V212M	V/M	NMNAT1:V212M	212	inside_[cds_in_exon_5]	ENST00000377205		+	ENST00000377205	280	5	rs201994921	0.0001	ID\x3dCOSM1953002\x3bOCCURENCE\x3d1(stomach)	.	.
somatic	10	103921977	G	A	10q24.32	exonic	NOLC1	G694E	.	SRP40_C	26.4	c.2051G>A	Missense			passenger	predicted passenger																last_portion	G684E	G/E	NOLC1:G694E	684	inside_[cds_in_exon_13]	ENST00000405356	NOLC1:G694E reannotated in ENST00000370007	+	ENST00000370007	700	13	.	.	.	.	.
somatic	1	120458147	G	A	1p12	exonic	NOTCH2	R2400X	.																																				.	.	ID\x3dCOSM36210\x3bOCCURENCE\x3d28(haematopoietic_and_lymphoid_tissue),2(breast)	.	.
germline	16	69745145	G	A	16q22.1	exonic	NQO1	P115S	rs1800566	Flavodoxin_2	32	c.559C>T	Missense			passenger	polymorphism	0.245															before_last_portion	P187S	P/S	NQO1:P115S	187	inside_[cds_in_exon_6]	ENST00000439109	NQO1:P115S reannotated in ENST00000320623	-	ENST00000320623	275	6	rs1800566	0.45	ID\x3dCOSM148097\x3bOCCURENCE\x3d1(prostate),1(large_intestine),9(soft_tissue),1(stomach),1(biliary_tract)	other|other|Pathogenic	Benzene_toxicity,_susceptibility_to|Leukemia,_post-chemotherapy,_susceptibility_to|Breast_cancer,_post-chemotherapy_poor_survival_in
somatic	1	115256530	G	T	1p13.2	exonic	NRAS	Q61K	rs121913254	Ras	24.1	c.181C>A	Missense	tumor_driver	intogen__known__cgc__biomarkers	TIER 1	known in: CM;THCA;AML;NSCLC;COREAD							NSCLC__THCA__AML__CM__COREAD	PMID:17699718__PMID:21305640__PMID: 24651010__PMID:23614898__PMID: 23515407__PMID:17384584__PMID:21107323__PMID:25277205__PMID:19773371__PMID:18948947__PMID:19657110__PMID:2674680__PMID: 20194776__PMID:16291983__PMID:20736745__PMID:20130576__PMID:20619739__PMID:21829508__PMID:23538902__PMID:8120410__PMID:16273091__PMID:19255327__PMID:20179705__PMID:21729679__PMID: 19492075__PMID:22761467__PMID: 2…	DoCM__OncoKB				PMID:17699718__PMID:21305640__PMID: 24651010__PMID:23614898__PMID: 23515407__PMID:17384584__PMID:21107323__PMID:25277205__PMID:19773371__PMID:18948947__PMID:19657110__PMID:2674680__PMID: 20194776__PMID:16291983__PMID:20736745__PMID:20130576__PMID:20619739__PMID:21829508__PMID:23538902__PMID:8120410__PMID:16273091__PMID:19255327__PMID:20179705__PMID:21729679__PMID: 19492075__PMID:22761467__PMID: 2…	DoCM__OncoKB	MISSENSE_in_CLUSTER_in_any_role_gene	before_last_exon	Q61K	Q/K	NRAS:Q61K	61	inside_[cds_in_exon_3]	ENST00000369535		-	ENST00000369535	190	7	rs121913254	.	ID\x3dCOSM580\x3bOCCURENCE\x3d3(meninges),151(haematopoietic_and_lymphoid_tissue),35(NS),2(urinary_tract),1(ovary),4(biliary_tract),4(liver),2(stomach),4(bone),6(central_nervous_system),5(autonomic_ganglia),2(eye),565(skin),2(cervix),32(soft_tissue),17(lung),1(pleura),2(pancreas),75(thyroid),1(prostate),3(breast),1(peritoneum),2(endometrium),94(large_intestine),1(kidney)	Pathogenic|Pathogenic	Giant_pigmented_hairy_nevus|Neurocutaneous_melanosis
somatic	14	90769460	T	C	14q32.11	exonic	NRDE2	M339V	.	NRDE-2	10.98	c.1015A>G	Missense			passenger	predicted passenger																before_last_exon	M339V	M/V	NRDE2:M339V	339	inside_[cds_in_exon_6]	ENST00000354366		-	ENST00000354366	1165	14	.	.	.	.	.
somatic	12	58090082	C	T	12q13.3	exonic	OS9	R110C	rs773547916	PRKCSH	35	c.505C>T	Missense			passenger	predicted passenger																before_last_exon	R169C	R/C	OS9:R110C	169	inside_[cds_in_exon_5]	ENST00000439210	OS9:R110C reannotated in ENST00000315970	+	ENST00000315970	668	15	.	0.0002	ID\x3dCOSM1989646\x3bOCCURENCE\x3d1(stomach)	.	.
somatic	5	41862819	G	A	5p13.1	exonic	OXCT1	R38C	rs76956231		19.87	c.112C>T	Missense			passenger	predicted passenger																before_last_exon	R38C	R/C	OXCT1:R38C	38	inside_[cds_in_exon_2]	ENST00000196371		-	ENST00000196371	521	17	rs76956231	0.0099	ID\x3dCOSM3697247\x3bOCCURENCE\x3d1(large_intestine)	Benign	not_specified
somatic	3	150931987	T	G	3q25.1	exonic	P2RY14	N40H	.		24.8	c.118A>C	Missense			passenger	predicted passenger																before_last_portion	N40H	N/H	P2RY14:N40H	40	inside_[cds_in_exon_3]	ENST00000309170,ENST00000424796,ENST00000494668		-	ENST00000309170	339	3	.	.	.	.	.
somatic	14	96998692	T	A	14q32.2	exonic	PAPOLA	L211X	.																																				.	.	.	.	.
somatic	13	25058867	C	T	13q12.12	exonic	PARP4	V458I	rs143070451	PARP	25.9	c.1372G>A	Missense			passenger	polymorphism	0.013															before_last_exon	V458I	V/I	PARP4:V458I	458	inside_[cds_in_exon_12]	ENST00000381989		-	ENST00000381989	1725	34	rs143070451	0.031	ID\x3dCOSM432233\x3bOCCURENCE\x3d2(breast),1(thyroid),1(liver),1(haematopoietic_and_lymphoid_tissue)	.	.
somatic	22	44559744	A	C	22q13.31	exonic	PARVB	N243H	.	CH	26.3	c.1051A>C	Missense			passenger	predicted passenger																before_last_exon	N351H	N/H	PARVB:N281H	351	inside_[cds_in_exon_13]	ENST00000404989	PARVB:N281H reannotated in ENST00000406477	+	ENST00000406477	398	14	.	.	.	.	.
somatic	3	52613142	T	C	3p21.1	exonic	PBRM1	N1129S	.		17.5	c.3386A>G	Missense	tumor_driver	intogen__cgc	passenger	predicted passenger																before_last_exon	N1129S	N/S	PBRM1:N1129S	1129	inside_[cds_in_exon_22]	ENST00000394830,ENST00000410007		-	ENST00000394830	1583	30	.	.	.	.	.
somatic	3	52597381	T	C	3p21.1	exonic	PBRM1	E1310G	.		24.2	c.3929A>G	Missense	tumor_driver	intogen__cgc	passenger	predicted passenger																before_last_exon	E1310G	E/G	PBRM1:E1310G	1310	inside_[cds_in_exon_25]	ENST00000394830,ENST00000410007		-	ENST00000394830	1583	30	.	.	.	.	.
somatic	17	4586108	A	C	17p13.2	exonic	PELP1	L237R	.	RIX1	29.4	c.560T>G	Missense			passenger	predicted passenger																before_last_exon	L187R	L/R	PELP1:L237R	187	inside_[cds_in_exon_4]	ENST00000572293	PELP1:L237R reannotated in ENST00000301396	-	ENST00000301396	1275	17	.	.	.	.	.
germline	11	100998771	C	G	11q22.1	exonic	PGR	S344T	rs3740753	Prog_receptor	18.76	c.1031G>C	Missense	tumor_driver	intogen	passenger	polymorphism	0.124															before_last_exon	S344T	S/T	PGR:S344T	344	inside_[cds_in_exon_1]	ENST00000325455,ENST00000263463		-	ENST00000325455	934	8	rs3740753	0.18	ID\x3dCOSM4145009\x3bOCCURENCE\x3d2(thyroid),1(pancreas)	.	.
somatic	6	79787623	G	C	6q14.1	exonic	PHIP	Y16X	.																																				.	.	.	.	.
somatic	11	118498594	T	G	11q23.3	exonic	PHLDB1	L352R	.		13.51	c.1055T>G	Missense			passenger	predicted passenger																before_last_exon	L352R	L/R	PHLDB1:L352R	352	inside_[cds_in_exon_7]	ENST00000361417,ENST00000356063		+	ENST00000361417	1378	24	.	.	ID\x3dCOSM2105775\x3bOCCURENCE\x3d1(upper_aerodigestive_tract)	.	.
germline	5	67588148	G	A	5q13.1	exonic	PIK3R1	M56I	rs3730089		15.86	c.978G>C	Missense	tumor_driver	intogen__known__cgc__biomarkers	passenger	predicted passenger																before_last_exon	M326I	M/I	PIK3R1:M56I	326	inside_[cds_in_exon_8]	ENST00000523807,ENST00000522084,ENST00000336483	PIK3R1:M56I reannotated in ENST00000521381	+	ENST00000521381	725	16	rs3730089	0.42	ID\x3dCOSM3727824,COSM3736388,COSM3736389\x3bOCCURENCE\x3d1(skin),1(upper_aerodigestive_tract)	Likely_benign	not_specified
germline	19	18280096	G	A	19p13.11	exonic	PIK3R2	A727T	rs149081991		20.3	c.2179G>A	Missense	tumor_driver	known__biomarkers	passenger	polymorphism	0.028															last_portion	A727T	A/T	PIK3R2:A727T	727	inside_[cds_in_exon_16]	ENST00000222254		+	ENST00000222254	729	16	rs149081991	0.23	ID\x3dCOSM1325394\x3bOCCURENCE\x3d1(ovary)	.	.
somatic	6	37138308	G	A	6p21.2	exonic	PIM1	S77N	.																																				.	.	.	.	.
somatic	6	37138804	G	C	6p21.2	exonic	PIM1	E170D	.	Pkinase	11.47	c.237G>C	Missense			passenger	predicted passenger																before_last_exon	E79D	E/D	PIM1:E79D	79	inside_[cds_in_exon_3]	ENST00000373509		+	ENST00000373509	314	6	.	.	ID\x3dCOSM220741\x3bOCCURENCE\x3d6(haematopoietic_and_lymphoid_tissue)	.	.
somatic	16	2140101	G	A	16p13.3	exonic	PKD1	A4179V	.		19.93	c.12539C>T	Missense			passenger	predicted passenger																last_portion	A4180V	A/V	PKD1:A4179V	4180	inside_[cds_in_exon_46]	ENST00000423118	PKD1:A4179V reannotated in ENST00000262304	-	ENST00000262304	4304	46	.	.	.	.	.
somatic	4	88996794	C	A	4q22.1	exonic	PKD2	T952K	.		22.6	c.2855C>A	Missense			passenger	predicted passenger																last_portion	T952K	T/K	PKD2:T952K	952	inside_[cds_in_exon_15]	ENST00000237596		+	ENST00000237596	969	15	.	.	.	.	.
somatic	3	38058187	C	A	3p22.2	exonic	PLCD1	V96L	.		22.8	c.286G>C	Missense			passenger	predicted passenger																before_last_exon	V96L	V/L	PLCD1:V96L	96	inside_[cds_in_exon_3]	ENST00000463876		-	ENST00000463876	778	15	.	.	.	.	.
somatic	8	145008497	G	C	8q24.3	exonic	PLEC	S372R	rs201667254		23.7	c.1569C>G	Missense			passenger	predicted passenger																before_last_exon	S523R	S/R	PLEC:S372R	523	inside_[cds_in_exon_11]	ENST00000356346	PLEC:S372R reannotated in ENST00000322810	-	ENST00000322810	4685	32	rs201667254	0.0046	ID\x3dCOSM3732816,COSM3732815,COSM3732814,COSM3732813,COSM3732817,COSM3732812\x3bOCCURENCE\x3d1(oesophagus)	Uncertain_significance	not_provided
somatic	16	23695377	A	C	16p12.2	exonic	PLK1	S335R	rs761542345																																				.	0.0002	ID\x3dCOSM3279918\x3bOCCURENCE\x3d1(large_intestine)	.	.
somatic	22	50728871	A	G	22q13.33	exonic	PLXNB2	L48P	.	Sema	24.1	c.143T>C	Missense	tumor_driver	intogen	passenger	predicted passenger																before_last_exon	L48P	L/P	PLXNB2:L48P	48	inside_[cds_in_exon_3]	ENST00000449103,ENST00000359337,ENST00000432455,ENST00000425954		-	ENST00000449103	1839	37	.	.	.	.	.
germline	2	190708712	G	A	2q32.2	exonic	PMS1	R26K	rs2066459		19.22	c.605G>A	Missense	tumor_driver	cgc	passenger	polymorphism	0.012															before_last_exon	R202K	R/K	PMS1:R26K	202	inside_[cds_in_exon_6]	ENST00000418224,ENST00000432292	PMS1:R26K reannotated in ENST00000441310	+	ENST00000441310	933	13	rs2066459	0.023	ID\x3dCOSM5020515\x3bOCCURENCE\x3d3(soft_tissue)	not_provided	not_specified
somatic	1	151395882	C	A	1q21.3	exonic	POGZ	E462X	.																																				.	.	.	.	.
germline	12	133220526	T	C	12q24.33	exonic	POLE	N1396S	rs5744934		23.4	c.4187A>G	Missense	tumor_driver	cgc	passenger	polymorphism	0.118															before_last_exon	N1396S	N/S	POLE:N1396S	1396	inside_[cds_in_exon_33]	ENST00000320574		-	ENST00000320574	2287	49	rs5744934	0.19	ID\x3dCOSM3753066,COSM3753067\x3bOCCURENCE\x3d1(large_intestine),1(thyroid)	.	.
somatic	19	42599509	G	A	19q13.2	exonic	POU2F2	R354C	.	Homeobox	34	c.1060C>T	Missense			passenger	predicted passenger																before_last_exon	R354C	R/C	POU2F2:R354C	354	inside_[cds_in_exon_11]	ENST00000342301,ENST00000526816,ENST00000529952		-	ENST00000526816	480	14	.	.	.	.	.
somatic	11	7570743	C	A	11p15.4	exonic	PPFIBP2	L13M	.		26.5	c.37C>A	Missense			passenger	predicted passenger																before_last_exon	L13M	L/M	PPFIBP2:L13M	13	inside_[cds_in_exon_2]	ENST00000526873,ENST00000528947,ENST00000299492,ENST00000527790,ENST00000526046		+	ENST00000299492	877	24	.	.	.	.	.
somatic	12	63087760	C	T	12q14.1	exonic	PPM1H	D365N	.		27.6	c.1093G>A	Missense			passenger	predicted passenger																before_last_exon	D365N	D/N	PPM1H:D365N	365	inside_[cds_in_exon_7]	ENST00000228705		-	ENST00000228705	515	10	.	.	.	.	.
somatic	16	30096379	T	A	16p11.2	exonic	PPP4C	L273Q	.		28.9	c.920T>A	CdsStopSNV			passenger	predicted passenger																-	.	./.	PPP4C:L307Q	.	inside_[cds_in_exon_9]	ENST00000279387,ENST00000561610	PPP4C:L307Q reannotated in ENST00000279387	+	ENST00000279387	308	9	.	.	ID\x3dCOSM3111708\x3bOCCURENCE\x3d1(haematopoietic_and_lymphoid_tissue)	.	.
somatic	17	64684493	G	T	17q24.2	exonic	PRKCA	D254Y	.	C2	32	c.760G>T	Missense			passenger	predicted passenger																before_last_exon	D254Y	D/Y	PRKCA:D254Y	254	inside_[cds_in_exon_7]	ENST00000413366		+	ENST00000413366	673	17	.	.	.	.	.
somatic	4	82096035	C	T	4q21.21	exonic	PRKG2	M180I	rs145769252		12.43	c.540G>C	Missense			passenger	predicted passenger																before_last_exon	M180I	M/I	PRKG2:M180I	180	inside_[cds_in_exon_3]	ENST00000395578,ENST00000264399,ENST00000418486		-	ENST00000395578	763	19	rs145769252	0.0038	ID\x3dCOSM4717842,COSM4717841\x3bOCCURENCE\x3d1(large_intestine)	.	.
somatic	19	50099162	C	A	19q13.33	exonic	PRR12	L524M	.		22.3	c.1570C>A	Missense			passenger	predicted passenger																before_last_exon	L524M	L/M	PRR12:L524M	524	inside_[cds_in_exon_4]	ENST00000418929		+	ENST00000418929	2037	14	.	.	.	.	.
somatic	22	32111456	C	T	22q12.2	exonic	PRR14L	R790H	rs201975358		10.91	c.2369G>A	Missense			passenger	predicted passenger																before_last_exon	R790H	R/H	PRR14L:R790H	790	inside_[cds_in_exon_4]	ENST00000397493,ENST00000327423,ENST00000434485		-	ENST00000327423	2152	9	rs201975358	0.0032	ID\x3dCOSM3726750,COSM3726749\x3bOCCURENCE\x3d1(lung)	.	.
somatic	1	198719702	C	T	1q32.1	exonic	PTPRC	Q891X	.																																				.	.	.	.	.
somatic	1	198673625	G	A	1q31.3	exonic	PTPRC	C67Y	.		17.34	c.677G>A	Missense	tumor_driver	cgc	passenger	predicted passenger																before_last_exon	C226Y	C/Y	PTPRC:C67Y	226	inside_[cds_in_exon_8]	ENST00000367379,ENST00000348564	PTPRC:C67Y reannotated in ENST00000367376	+	ENST00000367376	1305	33	.	.	.	.	.
somatic	11	48145257	C	T	11p11.2	exonic	PTPRJ	R237W	rs374139660		15.25	c.709C>T	Missense	tumor_driver	intogen__known	passenger	predicted passenger																before_last_exon	R237W	R/W	PTPRJ:R237W	237	inside_[cds_in_exon_5]	ENST00000418331,ENST00000440289		+	ENST00000418331	1338	25	rs374139660	0.0002	ID\x3dCOSM927526,COSM927527\x3bOCCURENCE\x3d1(endometrium)	.	.
somatic	1	31414937	G	A	1p35.2	exonic	PUM1	R1010X	.																																				.	.	.	.	.
somatic	14	103188541	C	T	14q32.31	exonic	RCOR1	R403X	.																																				.	.	.	.	.
somatic	8	145743105	G	A	8q24.3	exonic	RECQL4	R22C	.																																				.	.	.	.	.
somatic	17	33343599	A	C	17q12	exonic	RFFL	S226A	.		16.3	c.427T>G	Missense	tumor_driver	predisposing	passenger	predicted passenger																before_last_exon	S143A	S/A	RFFL:S226A	143	inside_[cds_in_exon_6]	ENST00000315249,ENST00000378516,ENST00000394597,ENST00000447669,ENST00000415395,ENST00000413582		-	ENST00000593039	273	7	.	.	.	.	.
somatic	17	30536382	A	G	17q11.2	exonic	RHOT1	R585G	.		13.74	c.1753A>G	Missense	tumor_driver	intogen	passenger	predicted passenger																before_last_exon	R585G	R/G	RHOT1:R585G	585	inside_[cds_in_exon_19]	ENST00000358365,ENST00000394692		+	ENST00000358365	692	21	.	.	.	.	.
somatic	5	38950452	A	C	5p13.1	exonic	RICTOR	N1166K	.	RICTOR_phospho	13.6	c.3498T>G	Missense			passenger	predicted passenger																before_last_exon	N1166K	N/K	RICTOR:N1166K	1166	inside_[cds_in_exon_31]	ENST00000357387,ENST00000296782		-	ENST00000357387	1709	38	.	.	.	.	.
somatic	18	29598860	T	C	18q12.1	exonic	RNF125	S12P	.		18.32	c.34T>C	Missense			passenger	predicted passenger																before_last_exon	S12P	S/P	RNF125:S12P	12	inside_[cds_in_exon_1]	ENST00000217740		+	ENST00000217740	233	6	.	.	.	.	.
somatic	13	25451152	C	T	13q12.12	exonic	RNF17	S1530F	.	TUDOR	10.39	c.4601C>T	Missense			passenger	predicted passenger																before_last_exon	S1534F	S/F	RNF17:S1534F	1534	inside_[cds_in_exon_34]	ENST00000255324		+	ENST00000255324	1624	36	.	.	.	.	.
somatic	14	21780020	T	G	14q11.2	exonic	RPGRIP1	L323R	.		25.3	c.968T>G	Missense			passenger	predicted passenger																before_last_exon	L323R	L/R	RPGRIP1:L323R	323	inside_[cds_in_exon_8]	ENST00000400017,ENST00000206660		+	ENST00000400017	1287	24	.	.	.	.	.
somatic	2	219433678	A	G	2q35	exonic	RQCD1	M1V	.		22.3	c.1A>G	CdsStartSNV	tumor_driver	intogen	TIER 2	predicted driver: tier 2																-	.	./.	RQCD1:M1V	.	inside_[cds_in_exon_1]	ENST00000273064,ENST00000509807,ENST00000542068,ENST00000295701	RQCD1:M1V reannotated in ENST00000273064	+	ENST00000273064	300	8	.	.	.	.	.
somatic	18	67844034	G	T	18q22.2	exonic	RTTN	C451X	.																																				.	.	.	.	.
somatic	X	23801805	C	G	Xp22.11	exonic	SAT1	Q33E	.		21.8	c.97C>G	Missense			passenger	predicted passenger																before_last_exon	Q33E	Q/E	SAT1:Q33E	33	inside_[cds_in_exon_2]	ENST00000379251,ENST00000379253,ENST00000379254,ENST00000379270		+	ENST00000379270	172	6	.	.	.	.	.
somatic	11	121177982	C	A	11q23.3	exonic	SC5D	P221T	.																																				.	.	.	.	.
somatic	6	155131300	C	A	6q25.2	exonic	SCAF8	Q460K	.		23.4	c.1378C>A	Missense			passenger	predicted passenger																before_last_exon	Q460K	Q/K	SCAF8:Q460K	460	inside_[cds_in_exon_12]	ENST00000367178,ENST00000417268		+	ENST00000367178	1272	20	.	.	.	.	.
somatic	2	20424615	G	T	2p24.1	exonic	SDC1	A5E	.		24.3	c.14C>A	Missense			passenger	predicted passenger																before_last_exon	A5E	A/E	SDC1:A5E	5	inside_[cds_in_exon_2]	ENST00000254351,ENST00000381150,ENST00000403076		-	ENST00000381150	311	6	.	.	.	.	.
somatic	5	226156	T	A	5p15.33	exonic	SDHA	Y157X	.																																				.	.	.	.	.
somatic	17	75196609	A	C	17q25.2	exonic	SEC14L1	D254A	.	CRAL_TRIO_N	29.2	c.863A>C	Missense			passenger	predicted passenger																before_last_exon	D288A	D/A	SEC14L1:D254A	288	inside_[cds_in_exon_11]	ENST00000591437,ENST00000431431	SEC14L1:D254A reannotated in ENST00000392476	+	ENST00000392476	720	20	.	.	.	.	.
somatic	10	121658380	A	G	10q26.11	exonic	SEC23IP	Q202R	.		22.5	c.605A>G	Missense			passenger	predicted passenger																before_last_exon	Q202R	Q/R	SEC23IP:Q202R	202	inside_[cds_in_exon_2]	ENST00000369075		+	ENST00000369075	1001	19	.	.	.	.	.
somatic	6	76333644	G	A	6q14.1	exonic	SENP6	D59N	.		25.5	c.175G>A	Missense			passenger	predicted passenger																before_last_exon	D59N	D/N	SENP6:D59N	59	inside_[cds_in_exon_3]	ENST00000370010,ENST00000370014,ENST00000327284,ENST00000447266		+	ENST00000447266	1113	24	.	.	.	.	.
somatic	16	30970147	T	A	16p11.2	exonic	SETD1A	L32Q	.		23.8	c.95T>A	Missense			passenger	predicted passenger																before_last_exon	L32Q	L/Q	SETD1A:L32Q	32	inside_[cds_in_exon_2]	ENST00000262519,ENST00000452917		+	ENST00000262519	1708	19	.	.	.	.	.
somatic	17	78187662	G	T	17q25.3	exonic	SGSH	T229N	.	Sulfatase	23.7	c.686C>A	Missense			passenger	predicted passenger																before_last_exon	T229N	T/N	SGSH:T229N	229	inside_[cds_in_exon_6]	ENST00000326317		-	ENST00000326317	503	8	.	.	.	.	.
somatic	19	4363385	G	A	19p13.3	exonic	SH3GL1	A189V	rs571418230	BAR	18.01	c.710C>T	Missense			passenger	predicted passenger																before_last_exon	A237V	A/V	SH3GL1:A189V	237	inside_[cds_in_exon_7]	ENST00000417295	SH3GL1:A189V reannotated in ENST00000269886	-	ENST00000269886	369	10	.	0.001	ID\x3dCOSM4399493\x3bOCCURENCE\x3d1(skin)	.	.
somatic	7	128845511	G	A	7q32.1	exonic	SMO	V270I	rs111694017	Frizzled	15.14	c.808G>A	Missense	tumor_driver	intogen__known__cgc	passenger	predicted passenger																before_last_exon	V270I	V/I	SMO:V270I	270	inside_[cds_in_exon_4]	ENST00000249373		+	ENST00000249373	788	12	rs111694017	0.013	ID\x3dCOSM1738148\x3bOCCURENCE\x3d1(haematopoietic_and_lymphoid_tissue),3(soft_tissue)	not_provided	not_specified
somatic	6	108544170	A	G	6q21	exonic	SNX3	L81S	.	PX	32	c.242T>C	Missense			passenger	predicted passenger																before_last_exon	L81S	L/S	SNX3:L81S	81	inside_[cds_in_exon_2]	ENST00000230085,ENST00000368982		-	ENST00000230085	163	4	.	.	.	.	.
somatic	14	55509871	T	C	14q22.3	exonic	SOCS4	S38P	rs200667543		23.9	c.112T>C	Missense			passenger	predicted passenger																before_last_portion	S38P	S/P	SOCS4:S38P	38	inside_[cds_in_exon_2]	ENST00000395472,ENST00000555846,ENST00000339298		+	ENST00000395472	441	2	rs200667543	0.0001	ID\x3dCOSM303268\x3bOCCURENCE\x3d1(central_nervous_system)	.	.
somatic	2	171573229	C	T	2q31.1	exonic	SP5	P171L	.		12.3	c.512C>T	Missense			passenger	predicted passenger																before_last_portion	P171L	P/L	SP5:P171L	171	inside_[cds_in_exon_2]	ENST00000375281		+	ENST00000375281	399	2	.	.	.	.	.
somatic	5	169018203	A	G	5q35.1	exonic	SPDL1	Q104R	.		10.64	c.311A>G	Missense			passenger	predicted passenger																before_last_exon	Q104R	Q/R	SPDL1:Q104R	104	inside_[cds_in_exon_3]	ENST00000265295,ENST00000508247,ENST00000513941,ENST00000513795		+	ENST00000265295	606	12	.	.	.	.	.
somatic	15	44881608	T	A	15q21.1	exonic	SPG11	N1583I	.		14.8	c.4748A>T	Missense			passenger	predicted passenger																before_last_exon	N1583I	N/I	SPG11:N1583I	1583	inside_[cds_in_exon_28]	ENST00000261866,ENST00000535302,ENST00000427534,ENST00000558319		-	ENST00000261866	2444	40	.	.	.	.	.
somatic	22	42263042	C	T	22q13.2	exonic	SREBF2	S99F	.		23	c.296C>T	Missense			passenger	predicted passenger																before_last_exon	S99F	S/F	SREBF2:S99F	99	inside_[cds_in_exon_2]	ENST00000361204		+	ENST00000361204	1142	19	.	.	ID\x3dCOSM3061404\x3bOCCURENCE\x3d1(skin)	.	.
somatic	1	24996690	A	G	1p36.11	exonic	SRRM1	K762E	.		22.6	c.2284A>G	Missense			passenger	predicted passenger																before_last_exon	K762E	K/E	SRRM1:K762E	762	inside_[cds_in_exon_15]	ENST00000323848		+	ENST00000323848	905	17	.	.	.	.	.
somatic	9	130649790	T	C	9q34.11	exonic	ST6GALNAC6	Y228C	.	Glyco_transf_29	25.1	c.785A>G	Missense			passenger	predicted passenger																before_last_exon	Y262C	Y/C	ST6GALNAC6:Y228C	262	inside_[cds_in_exon_6]	ENST00000373141,ENST00000373144	ST6GALNAC6:Y228C reannotated in ENST00000373146	-	ENST00000373146	334	7	.	.	.	.	.
somatic	X	123176469	C	T	Xq25	exonic	STAG2	R146X	.																																				.	.	ID\x3dCOSM1114425,COSM1598822\x3bOCCURENCE\x3d1(endometrium)	.	.
somatic	19	46321384	C	T	19q13.32	exonic	SYMPK	E972K	.	Symplekin_C	34	c.2914G>A	Missense			passenger	predicted passenger																before_last_exon	E972K	E/K	SYMPK:E972K	972	inside_[cds_in_exon_23]	ENST00000245934		-	ENST00000245934	1275	27	.	.	ID\x3dCOSM5643379\x3bOCCURENCE\x3d1(oesophagus)	.	.
somatic	X	77392438	C	G	Xq21.1	exonic	TAF9B	S152T	.		12.83	c.455G>C	Missense			passenger	predicted passenger																before_last_exon	S152T	S/T	TAF9B:S152T	152	inside_[cds_in_exon_5]	ENST00000341864		-	ENST00000341864	252	7	.	.	.	.	.
somatic	22	42607425	A	C	22q13.2	exonic	TCF20	F1296C	.		19.3	c.3887T>G	Missense			passenger	predicted passenger																before_last_exon	F1296C	F/C	TCF20:F1296C	1296	inside_[cds_in_exon_1]	ENST00000359486,ENST00000335626		-	ENST00000359486	1961	5	.	.	.	.	.
somatic	22	42607426	A	C	22q13.2	exonic	TCF20	F1296V	.		11.29	c.3886T>G	Missense			passenger	predicted passenger																before_last_exon	F1296V	F/V	TCF20:F1296V	1296	inside_[cds_in_exon_1]	ENST00000359486,ENST00000335626		-	ENST00000359486	1961	5	.	.	.	.	.
somatic	22	42607428	G	T	22q13.2	exonic	TCF20	A1295E	.		17.93	c.3884C>A	Missense			passenger	predicted passenger																before_last_exon	A1295E	A/E	TCF20:A1295E	1295	inside_[cds_in_exon_1]	ENST00000359486,ENST00000335626		-	ENST00000359486	1961	5	.	.	.	.	.
somatic	18	52896240	T	G	18q21.2	exonic	TCF4	N413H	.	HLH	28.5	c.1717A>C	Missense	tumor_driver	intogen	TIER 1	predicted driver: tier 1															MISSENSE_with_stringent_FI_in_any_role_gene	before_last_exon	N573H	N/H	TCF4:N413H	573	inside_[cds_in_exon_18]	ENST00000457482	TCF4:N413H reannotated in ENST00000354452	-	ENST00000354452	672	20	.	.	.	.	.
somatic	1	151751692	T	C	1q21.3	exonic	TDRKH	I150V	.	KH_1	25.8	c.448A>G	Missense			passenger	predicted passenger																before_last_exon	I150V	I/V	TDRKH:I150V	150	inside_[cds_in_exon_5]	ENST00000368827,ENST00000368824,ENST00000368822,ENST00000458431		-	ENST00000368822	562	14	.	.	.	.	.
somatic	12	3104098	G	A	12p13.33	exonic	TEAD4	A56T	rs148347828	TEA	33	c.166G>A	Missense			passenger	predicted passenger																before_last_exon	A56T	A/T	TEAD4:A56T	56	inside_[cds_in_exon_3]	ENST00000358409,ENST00000536826,ENST00000359864,ENST00000543035		+	ENST00000359864	435	13	rs148347828	0.001	ID\x3dCOSM1228853\x3bOCCURENCE\x3d1(large_intestine)	.	.
somatic	7	108206417	T	C	7q31.1	exonic	THAP5	K44E	.	THAP	26.8	c.130A>G	Missense			passenger	predicted passenger																before_last_exon	K44E	K/E	THAP5:K44E	44	inside_[cds_in_exon_2]	ENST00000415914,ENST00000438865		-	ENST00000415914	396	3	.	.	.	.	.
somatic	7	12258086	C	T	7p21.3	exonic	TMEM106B	Q74X	.																																				.	.	.	.	.
somatic	2	98422079	C	A	2q11.2	exonic	TMEM131	V715L	rs200043262		15.05	c.2143G>C	Missense			passenger	predicted passenger																before_last_exon	V715L	V/L	TMEM131:V715L	715	inside_[cds_in_exon_20]	ENST00000186436		-	ENST00000186436	1884	41	rs200043262	0.0022	ID\x3dCOSM3695652,COSM3695653\x3bOCCURENCE\x3d1(large_intestine)	.	.
somatic	16	426162	G	C	16p13.3	exonic	TMEM8A	L400V	.		13.35	c.1198C>G	Missense			passenger	predicted passenger																before_last_exon	L400V	L/V	TMEM8A:L400V	400	inside_[cds_in_exon_6]	ENST00000431232		-	ENST00000431232	772	13	.	.	.	.	.
somatic	1	2489824	T	G	1p36.32	exonic	TNFRSF14	V74G	.		21.3	c.221T>G	Missense	tumor_driver	cgc	passenger	predicted passenger																before_last_exon	V74G	V/G	TNFRSF14:V74G	74	inside_[cds_in_exon_3]	ENST00000426449,ENST00000434817,ENST00000435221,ENST00000451778,ENST00000409119,ENST00000355716		+	ENST00000355716	284	8	.	.	.	.	.
somatic	8	9564445	A	T	8p23.1	exonic	TNKS	N465I	.	Ank	30	c.1394A>T	Missense			passenger	predicted passenger																before_last_exon	N465I	N/I	TNKS:N465I	465	inside_[cds_in_exon_8]	ENST00000520408,ENST00000310430		+	ENST00000310430	1328	27	.	.	.	.	.
somatic	17	7577121	G	A	17p13.1	exonic	TP53	R141C	rs121913343	P53	32	c.817C>T	Missense	tumor_driver	cgc__biomarkers__predisposing__intogen__known	TIER 1	known in: AML;HC;CANCER-PR							AML__HC	PMID:15037740__PMID: 11900253__PMID: 23612969__PMID:24487413__PMID:25157968__PMID: 23863845__PMID:24381225__PMID:24641375__Clinvar:NM_000546.5(TP53):c.817C>T(Arg273Cys)__PMID:15004724	ClinVar__DoCM__OncoKB	CANCER-PR	IARC__Clinvar:NM_000546.5(TP53):c.817C>T (Arg273Cys) AND Hereditary cancer-predisposing syndrome	IARC__ClinVar	IARC__Clinvar:NM_000546.5(TP53):c.817C>T (Arg273Cys) AND Hereditary cancer-predisposing syndrome__PMID:15037740__PMID: 11900253__PMID: 23612969__PMID:24487413__PMID:25157968__PMID: 23863845__PMID:24381225__PMID:24641375__Clinvar:NM_000546.5(TP53):c.817C>T(Arg273Cys)__PMID:15004724	IARC__ClinVar__ClinVar__DoCM__OncoKB	MISSENSE_in_CLUSTER_in_any_role_gene,MISSENSE_with_stringent_FI_in_any_role_gene	before_last_exon	R273C	R/C	TP53:R141C	273	inside_[cds_in_exon_8]	ENST00000509690	TP53:R141C reannotated in ENST00000269305	-	ENST00000269305	394	11	rs121913343	0	ID\x3dCOSM1645518,COSM10659,COSM99933,COSM3355991\x3bOCCURENCE\x3d26(breast),2(kidney),20(endometrium),1(peritoneum),140(large_intestine),8(vulva),6(prostate),30(oesophagus),7(small_intestine),1(genital_tract),23(pancreas),4(thyroid),2(soft_tissue),5(cervix),1(pleura),17(lung),176(central_nervous_system),12(bone),1(penis),11(skin),1(eye),21(liver),7(biliary_tract),36(ovary),34(stomach),4(adrenal_…	Pathogenic|other|Uncertain_significance|Pathogenic	Hereditary_cancer-predisposing_syndrome|Li-Fraumeni_syndrome_1|Malignant_tumor_of_prostate|Li-Fraumeni_syndrome
somatic	17	7577058	C	A	17p13.1	exonic	TP53	E162X	.																																				.	.	ID\x3dCOSM126981,COSM2744501,COSM3388169,COSM10856\x3bOCCURENCE\x3d7(oesophagus),3(vulva),1(endometrium),6(large_intestine),6(breast),7(lung),2(soft_tissue),7(pancreas),5(ovary),5(liver),2(skin),3(urinary_tract),9(upper_aerodigestive_tract),1(haematopoietic_and_lymphoid_tissue)	.	.
somatic	17	7578535	T	C	17p13.1	exonic	TP53	K93R	.	P53	26.1	c.395A>G	Missense	tumor_driver	cgc__biomarkers__predisposing__intogen__known	TIER 1	predicted driver: tier 1															MISSENSE_in_CLUSTER_in_any_role_gene,MISSENSE_with_stringent_FI_in_any_role_gene	before_last_exon	K132R	K/R	TP53:K132R	132	inside_[cds_in_exon_5]	ENST00000413465,ENST00000359597,ENST00000269305,ENST00000455263,ENST00000420246,ENST00000445888,ENST00000508793		-	ENST00000269305	394	11	.	.	ID\x3dCOSM308311,COSM1646844,COSM3388223,COSM11582,COSM308312,COSM308310\x3bOCCURENCE\x3d7(lung),1(soft_tissue),3(pancreas),8(oesophagus),1(prostate),1(kidney),7(large_intestine),3(endometrium),6(breast),1(upper_aerodigestive_tract),4(haematopoietic_and_lymphoid_tissue),1(liver),10(ovary),1(biliary_tract),1(central_nervous_system)	.	.
somatic	6	28876773	G	A	6p22.1	exonic	TRIM27	T288M	.		24.3	c.863C>T	Missense			passenger	predicted passenger																before_last_exon	T288M	T/M	TRIM27:T288M	288	inside_[cds_in_exon_5]	ENST00000377194,ENST00000377199		-	ENST00000377199	514	8	.	.	ID\x3dCOSM3250171\x3bOCCURENCE\x3d1(stomach)	.	.
somatic	14	81610527	C	T	14q31.1	exonic	TSHR	Q709X	.																																				.	.	.	.	.
somatic	1	231700583	A	T	1q42.2	exonic	TSNAX	K269X	.																																				.	.	.	.	.
somatic	2	179400226	C	A	2q31.2	exonic	TTN	V24641F	.	fn3	22.5	c.93412G>T	Missense			passenger	predicted passenger																before_last_exon	V31138F	V/F	TTN:V24641F	31138	inside_[cds_in_exon_307]	ENST00000460472	TTN:V24641F reannotated in ENST00000342992	-	ENST00000342992	33424	312	.	.	.	.	.
somatic	15	22850999	G	A	15q11.2	exonic	TUBGCP5	A421T	.	Spc97_Spc98	26.3	c.1261G>A	Missense			passenger	predicted passenger																before_last_exon	A421T	A/T	TUBGCP5:A421T	421	inside_[cds_in_exon_11]	ENST00000283645,ENST00000453949		+	ENST00000283645	1025	23	.	.	.	.	.
somatic	17	42293083	C	G	17q21.31	exonic	UBTF	S138T	.	HMG_box	24.8	c.413G>C	Missense			passenger	predicted passenger		in_delicate_domain														before_last_exon	S138T	S/T	UBTF:S138T	138	inside_[cds_in_exon_5]	ENST00000343638,ENST00000302904,ENST00000527034,ENST00000533177,ENST00000436088,ENST00000393606,ENST00000526094,ENST00000529383		-	ENST00000302904	765	21	.	.	.	.	.
somatic	9	114659526	A	G	9q31.3	exonic	UGCG	M11V	.		12.52	c.31A>G	Missense			passenger	predicted passenger																before_last_exon	M11V	M/V	UGCG:M11V	11	inside_[cds_in_exon_1]	ENST00000374279		+	ENST00000374279	395	9	.	.	.	.	.
somatic	12	100482734	A	C	12q23.1	exonic	UHRF1BP1L	L327R	.		27.6	c.980T>G	Missense			passenger	predicted passenger																before_last_exon	L327R	L/R	UHRF1BP1L:L327R	327	inside_[cds_in_exon_8]	ENST00000279907,ENST00000356828		-	ENST00000279907	1465	21	.	.	.	.	.
somatic	21	43536042	C	T	21q22.3	exonic	UMODL1	R864C	rs375502641	SEA	14.48	c.2806C>T	Missense			passenger	predicted passenger																before_last_exon	R936C	R/C	UMODL1:R864C	936	inside_[cds_in_exon_13]	ENST00000400427	UMODL1:R864C reannotated in ENST00000408989	+	ENST00000408989	1447	22	rs375502641	0.0001	ID\x3dCOSM1030993,COSM1030994\x3bOCCURENCE\x3d2(large_intestine),1(endometrium)	.	.
somatic	2	234463157	G	C	2q37.1	exonic	USP40	L200V	rs202051951	UCH	25.6	c.598C>G	Missense			passenger	predicted passenger																before_last_exon	L200V	L/V	USP40:L200V	200	inside_[cds_in_exon_5]	ENST00000450966		-	ENST00000450966	1248	31	rs202051951	0.0012	ID\x3dCOSM5344107,COSM5344108\x3bOCCURENCE\x3d1(large_intestine)	.	.
somatic	16	74908219	C	A	16q23.1	exonic	WDR59	C938F	.		34	c.2813G>T	Missense			passenger	predicted passenger																last_portion	C938F	C/F	WDR59:C938F	938	inside_[cds_in_exon_26]	ENST00000262144		-	ENST00000262144	975	26	.	.	.	.	.
somatic	8	100791259	G	C	8q22.2	exonic	VPS13B	Q2618H	.		23.8	c.7854G>T	Missense			passenger	predicted passenger																before_last_exon	Q2618H	Q/H	VPS13B:Q2618H	2618	inside_[cds_in_exon_42]	ENST00000358544		+	ENST00000358544	4023	62	.	.	.	.	.
germline	14	104165753	G	A	14q32.33	exonic	XRCC3	T241M	rs861539	Rad51	10.54	c.722C>T	Missense			passenger	polymorphism	0.292															before_last_exon	T241M	T/M	XRCC3:T241M	241	inside_[cds_in_exon_6]	ENST00000554913,ENST00000352127,ENST00000553264,ENST00000555055,ENST00000445556		-	ENST00000553264	347	8	rs861539	0.39	ID\x3dCOSM1128325\x3bOCCURENCE\x3d1(thyroid),1(prostate),1(large_intestine)	other	Cutaneous_malignant_melanoma_6
somatic	11	74651904	T	G	11q13.4	exonic	XRRA1	Y7S	.		28.2	c.20A>C	Missense			passenger	predicted passenger																before_last_exon	Y7S	Y/S	XRRA1:Y7S	7	inside_[cds_in_exon_3]	ENST00000340360,ENST00000527087,ENST00000525407		-	ENST00000340360	793	19	.	.	.	.	.
somatic	16	17211674	C	T	16p12.3	exonic	XYLT1	D796N	.		29.1	c.2386G>A	Missense			passenger	predicted passenger																before_last_exon	D796N	D/N	XYLT1:D796N	796	inside_[cds_in_exon_11]	ENST00000261381		-	ENST00000261381	960	12	.	.	.	.	.
somatic	11	66056435	C	T	11q13.2	exonic	YIF1A	G8R	.		23	c.22G>A	Missense			passenger	predicted passenger																before_last_exon	G8R	G/R	YIF1A:G8R	8	inside_[cds_in_exon_1]	ENST00000359461,ENST00000376901,ENST00000376904,ENST00000431556,ENST00000528575		-	ENST00000376901	294	8	.	.	.	.	.
somatic	2	9731541	G	A	2p25.1	exonic	YWHAQ	A133V	.	37694	34	c.398C>T	Missense			passenger	predicted passenger																before_last_exon	A133V	A/V	YWHAQ:A133V	133	inside_[cds_in_exon_2]	ENST00000381844,ENST00000238081,ENST00000446619		-	ENST00000381844	246	5	.	.	.	.	.
somatic	8	79627505	C	T	8q21.12	exonic	ZC2HC1A	P252S	rs139814140		11.32	c.754C>T	Missense			passenger	predicted passenger																before_last_exon	P252S	P/S	ZC2HC1A:P252S	252	inside_[cds_in_exon_8]	ENST00000263849		+	ENST00000263849	326	9	rs139814140	0.0024	ID\x3dCOSM5938221\x3bOCCURENCE\x3d1(skin)	.	.
somatic	7	6731564	T	A	7p22.1	exonic	ZNF12	K337X	.																																				.	.	.	.	.
somatic	19	58579278	C	T	19q13.43	exonic	ZNF135	R500W	rs769186698	zf-H2C2_2	24.6	c.1498C>T	Missense			passenger	predicted passenger																before_last_portion	R500W	R/W	ZNF135:R500W	500	inside_[cds_in_exon_4]	ENST00000401053		+	ENST00000401053	683	4	.	0.0002	ID\x3dCOSM1002639,COSM1002638\x3bOCCURENCE\x3d1(skin),1(large_intestine),1(endometrium)	.	.
somatic	6	87970240	G	A	6q14.3	exonic	ZNF292	G2298D	.		17.76	c.6893G>A	Missense	tumor_driver	intogen	passenger	predicted passenger																before_last_portion	G2298D	G/D	ZNF292:G2298D	2298	inside_[cds_in_exon_8]	ENST00000369577		+	ENST00000369577	2724	8	.	.	.	.	.
somatic	19	50542478	G	A	19q13.33	exonic	ZNF473	G12R	rs139691184	KRAB	23.7	c.70G>A	Missense			passenger	predicted passenger																before_last_exon	G24R	G/R	ZNF473:G24R	24	inside_[cds_in_exon_4]	ENST00000598809,ENST00000595661,ENST00000391821,ENST00000270617,ENST00000601364,ENST00000599155		+	ENST00000595661	872	6	rs139691184	0.0058	ID\x3dCOSM3537086\x3bOCCURENCE\x3d1(skin)	.	.
somatic	19	9453481	C	T	19p13.2	exonic	ZNF559	L516F	.	zf-H2C2_2	22.4	c.1354C>T	Missense			passenger	predicted passenger																before_last_portion	L452F	L/F	ZNF559:L452F	452	inside_[cds_in_exon_6]	ENST00000587557,ENST00000393883		+	ENST00000393883	539	6	.	.	.	.	.
somatic	16	2059539	C	G	16p13.3	exonic	ZNF598	E70Q	.		25.9	c.208G>C	Missense			passenger	predicted passenger																before_last_exon	E70Q	E/Q	ZNF598:E70Q	70	inside_[cds_in_exon_3]	ENST00000431526		-	ENST00000431526	905	14	.	.	.	.	.
somatic	19	20117005	G	A	19p12	exonic	ZNF682	R404W	rs202023858		22.6	c.1306C>T	Missense			passenger	predicted passenger																before_last_portion	R436W	R/W	ZNF682:R404W	436	inside_[cds_in_exon_4]	ENST00000397162,ENST00000358523	ZNF682:R404W reannotated in ENST00000397165	-	ENST00000397165	499	4	rs202023858	0.0002	ID\x3dCOSM3102000\x3bOCCURENCE\x3d1(skin)	.	.
somatic	7	55990882	G	A	7p11.2	exonic	ZNF713	V39M	rs764109154																																				.	0.0001	ID\x3dCOSM1271744\x3bOCCURENCE\x3d1(oesophagus),1(NS)	.	.
somatic	3	75787299	G	A	3p12.3	exonic	ZNF717	S492L	rs760644578		18.9	c.1475C>T	Missense			passenger	predicted passenger																before_last_portion	S492L	S/L	ZNF717:S492L	492	inside_[cds_in_exon_5]	ENST00000422325		-	ENST00000422325	915	5	.	0	ID\x3dCOSM5712175,COSM5712174\x3bOCCURENCE\x3d1(central_nervous_system)	.	.
somatic	19	52658985	A	G	19q13.41	exonic	ZNF836	S651P	.		24.2	c.1951T>C	Missense			passenger	predicted passenger																before_last_portion	S651P	S/P	ZNF836:S651P	651	inside_[cds_in_exon_5]	ENST00000597252,ENST00000322146		-	ENST00000322146	937	5	.	.	.	.	.
somatic	5	60786628	C	A	5q12.1	exonic	ZSWIM6	T350K	.		34	c.1049C>A	Missense			passenger	predicted passenger																before_last_exon	T350K	T/K	ZSWIM6:T350K	350	inside_[cds_in_exon_3]	ENST00000252744		+	ENST00000252744	1216	14	.	.	.	.	.
somatic	5	60834730	G	C	5q12.1	exonic	ZSWIM6	W824S	.		32	c.2471G>C	Missense			passenger	predicted passenger																before_last_exon	W824S	W/S	ZSWIM6:W824S	824	inside_[cds_in_exon_11]	ENST00000252744		+	ENST00000252744	1216	14	.	.	.	.	.
[truncated: 57 more columns]

## Sheet: Somatic counts
VAF	O_19.AF	O_3.AF	R_1.AF	S_4.AF
0.9-1	1	6	1	9
0.7-0.899	0	10	4	5
0.2-0.699	57	71	64	53
<0.2	49	13	5	2
ALL	107	100	74	69
SUM VAF=>0.2	58	87	69	67
Number of filtered somatic mutations in different VAF categories

## Sheet: Taul1
ProbablyOrigin	ProbablyOrigin
germline	somatic
germline	somatic
germline	somatic
germline	somatic
germline	somatic
germline	somatic
germline	somatic
germline	somatic
germline	somatic
germline	somatic
germline	somatic
germline	somatic
germline	somatic
germline	somatic
germline	somatic
germline	somatic
germline	somatic
germline	somatic
germline	somatic
germline	somatic
	somatic
	somatic
	somatic
	somatic
	somatic
	somatic
	somatic
	somatic
	somatic
	somatic
	somatic
	somatic
	somatic
	somatic
	somatic
	somatic
	somatic
	somatic
	somatic
	somatic
	somatic
	somatic
	somatic
	somatic
	somatic
	somatic
	somatic
	somatic
	somatic
	somatic
	somatic
	somatic
	somatic
	somatic
	somatic
	somatic
	somatic
	somatic
	somatic
	somatic
	somatic
	somatic
	somatic
	somatic
	somatic
	somatic
	somatic
	somatic
	somatic
	somatic
	somatic
	somatic
	somatic
	somatic
	somatic
	somatic
	somatic
	somatic
	somatic
	somatic
	somatic
	somatic
	somatic
	somatic
	somatic
	somatic
	somatic
	somatic
	somatic
	somatic
	somatic
	somatic
	somatic
	somatic
	somatic
	somatic
	somatic
	somatic
	somatic
	somatic
	somatic
	somatic
	somatic
	somatic
	somatic
	somatic
	somatic
	somatic
	somatic
	somatic
	somatic
	somatic
	somatic
	somatic
	somatic
	somatic
	somatic
	somatic
	somatic
	somatic
	somatic
	somatic
	somatic
	somatic
	somatic
	somatic
	somatic
	somatic
	somatic
	somatic
	somatic
	somatic
	somatic
	somatic
	somatic
	somatic
	somatic
	somatic
	somatic
	somatic
	somatic
	somatic
	somatic
	somatic
	somatic
	somatic
	somatic
	somatic
	somatic
	somatic
	somatic
	somatic
	somatic
	somatic
	somatic
	somatic
	somatic
	somatic
	somatic
	somatic
	somatic
	somatic
	somatic
	somatic
	somatic
	somatic
	somatic
	somatic
	somatic
	somatic
	somatic
	somatic
	somatic
	somatic
	somatic
	somatic
	somatic
	somatic
	somatic
	somatic
	somatic
	somatic
	somatic
	somatic
	somatic
	somatic
	somatic
	somatic
	somatic
	somatic
	somatic
	somatic
	somatic
	somatic
	somatic
	somatic
	somatic
	somatic
	somatic
	somatic
	somatic
	somatic
	somatic
	somatic
	somatic
	somatic
	somatic
	somatic
	somatic
	somatic
	somatic
	somatic
	somatic
	somatic
	somatic
	somatic
	somatic
	somatic
	somatic
	somatic
	somatic
	somatic
	somatic
	somatic
	somatic
	somatic
	somatic
	somatic
	somatic
	somatic
	somatic
	somatic
	somatic
	somatic
	somatic
	somatic
	somatic
	somatic
	somatic
	somatic
	somatic
	somatic
	somatic
	somatic
	somatic
	somatic
	somatic
	somatic
	somatic
	somatic
	somatic
	somatic
	somatic
	somatic
	somatic
	somatic
	somatic
	somatic
	somatic
	somatic
	somatic
	somatic
	somatic
	somatic
	somatic
	somatic
	somatic
	somatic
