# Supplementary material for: Drug screening approach combines epigenetic sensitization with immunochemotherapy in cancer
Source: Clin Epigenetics. 2019 Dec 11;11:192. doi: 10.1186/s13148-019-0781-3 (PMC6907220; doi:10.1186/s13148-019-0781-3)
Supplement: Supplementary file 6 — Additional file 6: Table S5. Drug targets. [file 13148_2019_781_MOESM6_ESM.xlsx]

## Sheet: DGIdb_tv3.0.2 2018-01-25
Drug	Gene	Interaction Type	Sources	PMIDs	DGIdb Score	Drug sumnmary. Modified from C= https://www.cancer.gov; P= https://pubchem.ncbi.nlm.nih.gov/
BELINOSTAT	HDAC1	inhibitor	TALC MyCancerGenome TdgClinicalTrial GuideToPharmacologyInteractions ChemblInteractions DrugBank TTD	None found	7	Hydroxamic acid-type inhibitor targets HDAC enzymes. Inhibits proliferation, induces apoptosis, promotes cellular differentiation, inhibits angiogenesis. Sensitize to other antineoplastic agents by the down-regulation of thymidylate synthase. (C)
BELINOSTAT	HDAC4	inhibitor	TALC MyCancerGenome TdgClinicalTrial GuideToPharmacologyInteractions ChemblInteractions	None found	5
BELINOSTAT	HDAC7	inhibitor	TALC MyCancerGenome TdgClinicalTrial GuideToPharmacologyInteractions ChemblInteractions	None found	5
BELINOSTAT	HDAC2	inhibitor	TALC TdgClinicalTrial GuideToPharmacologyInteractions ChemblInteractions	None found	4
BELINOSTAT	HDAC3	inhibitor	TALC TdgClinicalTrial GuideToPharmacologyInteractions ChemblInteractions	None found	4
BELINOSTAT	HDAC5	inhibitor	TALC TdgClinicalTrial GuideToPharmacologyInteractions ChemblInteractions	None found	4
BELINOSTAT	HDAC6	inhibitor	TALC TdgClinicalTrial GuideToPharmacologyInteractions ChemblInteractions	None found	4
BELINOSTAT	HDAC8	inhibitor	TALC TdgClinicalTrial GuideToPharmacologyInteractions ChemblInteractions	None found	4
BELINOSTAT	HDAC9	inhibitor	TALC MyCancerGenome TdgClinicalTrial GuideToPharmacologyInteractions	None found	4
BELINOSTAT	KMT2A	n/a	CGI	351975 22015773 357032	4
BELINOSTAT	HDAC10	inhibitor	TALC TdgClinicalTrial ChemblInteractions	None found	3
BELINOSTAT	UGT1A1	n/a	CIViC FDA	26313268	3
BELINOSTAT	HDAC11	inhibitor	TdgClinicalTrial ChemblInteractions	None found	2
BELINOSTAT	FBXW7	n/a	CKB	23274910	2
ENTINOSTAT	HDAC1	inhibitor	TALC TdgClinicalTrial GuideToPharmacologyInteractions ChemblInteractions TTD	None found	5	Binds to and inhibits histone deacetylase. Low concentration: Affects cyclin-dependent kinase inhibitor 1A (p21/CIP1/WAF1)-dependent growth arrest and differentiation. Higher concentration: induction of reactive oxygen species (ROS), mitochondrial damage, caspase activation, apoptosis. (C)
ENTINOSTAT	HDAC3	inhibitor	TALC TdgClinicalTrial GuideToPharmacologyInteractions ChemblInteractions	None found	4
ENTINOSTAT	HDAC2	inhibitor	TALC GuideToPharmacologyInteractions ChemblInteractions	None found	3
ENTINOSTAT	RB1	n/a	CKB	18483379 23498719	3
ENTINOSTAT	HDAC8	inhibitor	TALC ChemblInteractions	None found	2
ENTINOSTAT	FBXW7	n/a	CKB	23274910	2
ENTINOSTAT	CRHR2	antagonist	TTD	None found	1
ENTINOSTAT	HDAC9	inhibitor	GuideToPharmacologyInteractions	None found	1
ENTINOSTAT	HDAC10	inhibitor	ChemblInteractions	None found	1
ENTINOSTAT	HDAC4	inhibitor	ChemblInteractions	None found	1
ENTINOSTAT	HDAC7	inhibitor	ChemblInteractions	None found	1
ENTINOSTAT	HDAC5	inhibitor	ChemblInteractions	None found	1
ENTINOSTAT	HDAC6	inhibitor	ChemblInteractions	None found	1
ENTINOSTAT	HDAC11	inhibitor	ChemblInteractions	None found	1
ENTINOSTAT	MAPK12	inhibitor	TTD	None found	1
ENTINOSTAT	ERBB2	n/a	CKB	None found	1
PINOMETOSTAT (EPZ5676)	KMT2A	n/a	CGI	21741596 2141828 1684150	4	A small-molecule inhibitor of the protein methyltransferase DOT1L. Clinical investigation for acute leukemias with MLL-rearrangements (MLL-r).Combinatorial effects with other chemotherapeutic agents, including chromatin-modifying or DNA hypomethylating agents. [10.1124/jpet.114.214577]
PINOMETOSTAT (EPZ5676)	DOT1L	inhibitor	GuideToPharmacologyInteractions	None found	1
GIVINOSTAT	HDAC1	inhibitor	TALC TdgClinicalTrial GuideToPharmacologyInteractions TTD	None found	4	Hydroxymate inhibitor of HDACs with potential anti-inflammatory, anti-angiogenic, and antineoplastic activities. Inhibits class I and class II HDACs, resulting in an accumulation of highly acetylated histones, induction of chromatin remodeling and an altered gene expression. At low, nonapoptotic concentrations, this agent inhibits the production of pro-inflammatory cytokines (TNF-, IL-1, IL-6, in…
GIVINOSTAT	HDAC4	inhibitor	TALC TdgClinicalTrial GuideToPharmacologyInteractions	None found	3
GIVINOSTAT	HDAC2	inhibitor	TALC TdgClinicalTrial GuideToPharmacologyInteractions	None found	3
GIVINOSTAT	HDAC8	inhibitor	TALC TdgClinicalTrial GuideToPharmacologyInteractions	None found	3
GIVINOSTAT	HDAC9	inhibitor	TALC TdgClinicalTrial GuideToPharmacologyInteractions	None found	3
GIVINOSTAT	HDAC7	inhibitor	TALC TdgClinicalTrial GuideToPharmacologyInteractions	None found	3
GIVINOSTAT	HDAC5	inhibitor	TALC TdgClinicalTrial GuideToPharmacologyInteractions	None found	3
GIVINOSTAT	HDAC3	inhibitor	TALC TdgClinicalTrial GuideToPharmacologyInteractions	None found	3
GIVINOSTAT	HDAC6	inhibitor	TALC TdgClinicalTrial GuideToPharmacologyInteractions	None found	3
GIVINOSTAT	NR4A1	n/a	NCI	12939274	2
GIVINOSTAT	MCL1	n/a	NCI	17308065	2
GIVINOSTAT	ABCB1	n/a	NCI	16223781	2
GIVINOSTAT	MYC	n/a	NCI	15474507	2
GIVINOSTAT	CDKN1C	n/a	NCI	10667572	2
GIVINOSTAT	HDAC10	inhibitor	TALC TdgClinicalTrial	None found	2
GIVINOSTAT	RET	n/a	NCI	12123817	2
GIVINOSTAT	APC	n/a	NCI	15087381	2
GIVINOSTAT	CXCL8	n/a	NCI	12010777	2
GIVINOSTAT	SCG5	n/a	NCI	14709802	2
GIVINOSTAT	JAK2	inhibitor	TTD	None found	1
I-BET151	KMT2A	n/a	CKB	27294782	2	Selective inhibitor of the BET (Bromodomain and Extra-Terminal) family of bromodomain-containing proteins BRD2, BRD3, BRD4. (C) Induce early cell cycle arrest an apoptosis. Inhibition of transcription of key genes including BCL2, MYC and CDK6 through the displacement of BRD3/4, PAFc and SEC components from chromatin. [10.1038/nature10509]
I-BET151	BRD2	inhibitor	GuideToPharmacologyInteractions	None found	1
I-BET151	BRD4	inhibitor	GuideToPharmacologyInteractions	None found	1
I-BET151	BRD3	inhibitor	GuideToPharmacologyInteractions	None found	1
SGC0946	KMT2A	n/a	CKB	27294782	2	DOT1 inhibitor. (P)
SGC0946	DOT1L	inhibitor	GuideToPharmacologyInteractions	None found	1
VORINOSTAT	HDAC1	inhibitor	TALC MyCancerGenome TdgClinicalTrial GuideToPharmacologyInteractions ChemblInteractions TEND DrugBank TTD	17694093 11752352	10	Binds to the catalytic domain of HDACs. Hyperacetylation of histone proteins results in the upregulation of the cyclin-dependant kinase p21, followed by G1 arrest. Hyperacetylation of non-histone proteins such as tumor suppressor p53, alpha tubulin, and heat-shock protein 90 produces additional anti-proliferative effects. This agent also induces apoptosis and sensitizes tumor cells to cell death …
VORINOSTAT	HDAC2	inhibitor	TALC TdgClinicalTrial GuideToPharmacologyInteractions ChemblInteractions TEND DrugBank	17694093	7
VORINOSTAT	HDAC3	inhibitor	TALC TdgClinicalTrial GuideToPharmacologyInteractions ChemblInteractions TEND DrugBank	17694093	7
VORINOSTAT	HDAC6	inhibitor	TALC TdgClinicalTrial GuideToPharmacologyInteractions ChemblInteractions TEND DrugBank	17694093	7
VORINOSTAT	HDAC8	inhibitor	TALC GuideToPharmacologyInteractions TEND DrugBank	None found	4
VORINOSTAT	HDAC9	inhibitor	TALC MyCancerGenome ClearityFoundationClinicalTrial GuideToPharmacologyInteractions	None found	4
VORINOSTAT	HDAC10	inhibitor	TALC ClearityFoundationClinicalTrial GuideToPharmacologyInteractions	None found	3
VORINOSTAT	HDAC11	inhibitor	TALC ClearityFoundationClinicalTrial GuideToPharmacologyInteractions	None found	3
VORINOSTAT	PTEN	n/a	CKB	22693356 9661880	3
VORINOSTAT	RB1	n/a	CKB	18483379 23498719	3
VORINOSTAT	TP53	n/a	CKB	26009011 25669829	3
VORINOSTAT	HDAC5	inhibitor	TALC GuideToPharmacologyInteractions	None found	2
VORINOSTAT	HDAC7	inhibitor	TALC MyCancerGenome	None found	2
VORINOSTAT	HDAC4	inhibitor	TALC MyCancerGenome	None found	2
VORINOSTAT	NPM1	n/a	CKB	26634271	2
VORINOSTAT	BRAF	n/a	CKB	27924459	2
VORINOSTAT	FBXW7	n/a	CKB	23274910	2
VORINOSTAT	SMARCB1	n/a	CKB	23764045	2
VORINOSTAT	EZH2	n/a	CKB	25605023	2
VORINOSTAT	MYD88	n/a	CKB	27733371	2
VORINOSTAT	MYC	n/a	NCI	15583844	2
VORINOSTAT	BAP1	n/a	CIViC	22038994	2
VORINOSTAT	ERBB2	n/a	NCI	16144943	2
VORINOSTAT	BIRC5	n/a	NCI	16951239	2
VORINOSTAT	GNA11	n/a	CGI	None found	1
DOXORUBICIN	TP53	n/a	CKB CGI CIViC	25658463 21399868 16243804 23165797 26826118 22698404 9569050	10	Intercalates between base pairs in the DNA helix, prevents DNA replication and inhibits protein synthesis. Inhibits topoisomerase II which results in an increased and stabilized cleavable enzyme-DNA linked complex and subsequently prevents the ligation of the nucleotide strand after double-strand breakage. Forms oxygen free radicals resulting in cytotoxicity. RCHOP component.(C)
DOXORUBICIN	ALK	n/a	CKB NCI	16880530 26373572 28455243	5
DOXORUBICIN	PIK3CA	n/a	CKB NCI	16905201 27893038 12761490	5
DOXORUBICIN	TOP2A	inhibitor	TdgClinicalTrial ClearityFoundationClinicalTrial GuideToPharmacologyInteractions TEND	None found	4
DOXORUBICIN	MAPK14	n/a	NCI	16905201 15557793	3
DOXORUBICIN	SDHB	n/a	NCI	6672210 16278810	3
DOXORUBICIN	BRCA1	n/a	NCI	12698198	2
DOXORUBICIN	ATRX	n/a	CKB	26936505	2
DOXORUBICIN	MYB	n/a	NCI	15001837	2
DOXORUBICIN	SRC	n/a	NCI	7532928	2
DOXORUBICIN	NT5E	n/a	NCI	7927909	2
DOXORUBICIN	RPSA	n/a	NCI	11493465	2
DOXORUBICIN	TGM2	n/a	NCI	18174247	2
DOXORUBICIN	LRP1B	n/a	CIViC	22896685	2
DOXORUBICIN	AKT1	n/a	CKB	18708578	2
DOXORUBICIN	IL11	n/a	NCI	9363868	2
DOXORUBICIN	PIK3CB	n/a	NCI	16905201	2
DOXORUBICIN	FCGR3B	n/a	NCI	1830717	2
DOXORUBICIN	EDN1	n/a	NCI	11589785	2
DOXORUBICIN	PIK3CG	n/a	NCI	16905201	2
DOXORUBICIN	SP3	n/a	NCI	17511886	2
DOXORUBICIN	TAF1	n/a	NCI	10070062	2
DOXORUBICIN	RUNX1	n/a	CKB	26552700	2
DOXORUBICIN	CDKN1B	n/a	NCI	12576455	2
DOXORUBICIN	CYP1A1	n/a	NCI	15588138	2
DOXORUBICIN	ABCB1	n/a	NCI	11408511	2
DOXORUBICIN	MYOD1	n/a	NCI	8119948	2
DOXORUBICIN	BAX	n/a	NCI	12040435	2
DOXORUBICIN	EZH2	n/a	CKB	25605023	2
DOXORUBICIN	BCL2	n/a	NCI	16749867	2
DOXORUBICIN	BDNF	n/a	NCI	10728907	2
DOXORUBICIN	NFE2L2	n/a	NCI	18413364	2
DOXORUBICIN	NTRK2	n/a	NCI	12438277	2
DOXORUBICIN	BRAF	n/a	CKB	27924459	2
DOXORUBICIN	ZEB1	n/a	CIViC	24013721	2
DOXORUBICIN	KMT2A	n/a	CKB	26552700	2
DOXORUBICIN	GADD45A	n/a	NCI	7729953	2
DOXORUBICIN	BIRC5	n/a	NCI	16211302	2
DOXORUBICIN	CYP3A4	n/a	NCI	15465924	2
DOXORUBICIN	H2AFX	n/a	NCI	15489221	2
DOXORUBICIN	FCGR3A	n/a	NCI	1830717	2
DOXORUBICIN	AFP	n/a	NCI	15770640	2
DOXORUBICIN	TGFB1	n/a	NCI	12956904	2
DOXORUBICIN	ERBB2	n/a	CKB	None found	1
DOXORUBICIN	TOP2B	n/a	ClearityFoundationClinicalTrial	None found	1
RITUXIMAB	MS4A1	antibody, inhibitor	MyCancerGenome TdgClinicalTrial GuideToPharmacologyInteractions ChemblInteractions TEND DrugBank TTD FDA	20350667 11752352 20350663	11	A recombinant chimeric murine/human antibody directed against the CD20 antigen, a hydrophobic transmembrane protein located on normal pre-B and mature B lymphocytes. Following binding, rituximab triggers a host cytotoxic immune response against CD20-positive cells. RCHOP component. (C)
RITUXIMAB	FCGR3B	n/a	DrugBank	16109421 17475906 16825493 15659493	5
RITUXIMAB	FCGR3A	n/a	PharmGKB DrugBank	17324336 15448014 16609067	5
RITUXIMAB	C1QA	n/a	DrugBank	17139284 12874252 17016423	4
RITUXIMAB	FCGR2C	n/a	DrugBank	17139284 17016423	3
RITUXIMAB	C1QC	n/a	DrugBank	17139284 17016423	3
RITUXIMAB	FCGR2A	n/a	DrugBank	17324336 16609067	3
RITUXIMAB	C1QB	n/a	DrugBank	17139284 17016423	3
RITUXIMAB	C1S	n/a	DrugBank	17139284 17016423	3
RITUXIMAB	C1R	n/a	DrugBank	17139284 17016423	3
RITUXIMAB	FCGR1A	n/a	DrugBank	17139284 17016423	3
RITUXIMAB	FCGR2B	n/a	DrugBank	17139284 17016423	3
RITUXIMAB	ABCB1	n/a	NCI	16971809	2
RITUXIMAB	XIAP	n/a	NCI	11895917	2
RITUXIMAB	TP53	n/a	NCI	11895917	2
RITUXIMAB	LOH19CR1	n/a	NCI	15813920	2
RESMINOSTAT	HDAC1		GuideToPharmacologyInteractions*			Binds to and inhibits HDACs leading to an accumulation of highly acetylated histones. This may result in an induction of chromatin remodeling, inhibition of the transcription of tumor suppressor genes, inhibition of tumor cell division and the induction of tumor cell apoptosis.
RESMINOSTAT	HDAC3		GuideToPharmacologyInteractions*
RESMINOSTAT	HDAC6		GuideToPharmacologyInteractions*
RESMINOSTAT	HDAC8		GuideToPharmacologyInteractions*
TAZEMETOSTAT (EPZ6438)	EZH2		GuideToPharmacologyInteractions*			Small molecule selective and S-adenosyl methionine (SAM) competitive inhibitor of wild type and mutated histone methyl transferase EZH2, and prevents methylation of H3K27. Alters gene expression in cancer pathways and results in decreased tumor cell proliferation in EZH2 mutated cancer cells. (P)
OTX-015 (Birabresib)	BRD2		PubChem*			Synthetic, small molecule inhibitor of the BET (Bromodomain and Extra-Terminal) family of bromodomain-containing growth regulators BRD2, BRD3, BRD4. Prevents the interaction between the BET proteins and acetylated histone peptides by binding to the acetylated lysine recognition motifs . Disrupts chromatin remodeling and inhibits expression of growth-promoting genes such as MYC and it's targets. (…
OTX-015 (Birabresib)	BRD3		PubChem*
OTX-015 (Birabresib)	BRD4		PubChem*
