# Supplementary material for: Drug screening approach combines epigenetic sensitization with immunochemotherapy in cancer
Source: Clin Epigenetics. 2019 Dec 11;11:192. doi: 10.1186/s13148-019-0781-3 (PMC6907220; doi:10.1186/s13148-019-0781-3)
Supplement: Supplementary file 7 — Additional file 7: Table S6. Gene sets preloaded in the results browser. [file 13148_2019_781_MOESM7_ESM.xlsx]

## Sheet: DNA repair
Genes

## Sheet: Homologous Recombination
Genes

## Sheet: Non-Homologous End Joining
Genes

## Sheet: Doxorubicin Related Genes
Genes

## Sheet: Rituximab Related Genes
Genes

## Sheet: ABC-GCB Subtyping
Genes

## Sheet: Immune cells' lineage
Genes

## Sheet: Core ADME Genes
Genes

## Sheet: ADME Genes
Genes

## Sheet: Epigenetically Regulated ADME G
Genes

[truncated: 12 more sheets: G1 Arrest During Cell Cycle, Cell Cycle, Apoptosis, TNF and TNF-receptor superfamil, CD20 Regulators, Epigenetic Enzymes, DNMTs, HATs, HDACs, BRDs, HMTs, HDMTs]
